# Supplementary material for: 4-Chloro-N-(3-chloro­phen­yl)-2-methyl­benzene­sulfonamide
Source: Acta Crystallogr Sect E Struct Rep Online. 2010 Jun 18;66(Pt 7):o1702. doi: 10.1107/S1600536810022968 (PMC3006774; doi:10.1107/S1600536810022968)
Supplement: Supplementary file 2 [file e-66-o1702-Isup2.hkl]

# 
# h,k,l, Fc-squared, Fo-squared, sigma(Fo-squared) and status flag 
# 
data_I
_shelx_title ' S88 P21/C' 
_shelx_refln_list_code          4 
_shelx_F_calc_maximum      189.73 
_exptl_crystal_F_000       648.00 
_reflns_d_resolution_high  0.8001 
 
loop_ 
 _symmetry_equiv_pos_as_xyz 
 'x, y, z' 
 '-x, y+1/2, -z+1/2' 
 '-x, -y, -z' 
 'x, -y-1/2, z-1/2' 
 
_cell_length_a     7.9757 
_cell_length_b    11.3472 
_cell_length_c    15.5690 
_cell_angle_alpha  90.000 
_cell_angle_beta   91.490 
_cell_angle_gamma  90.000 
 
_shelx_F_squared_multiplier     1.000 
 
loop_ 
 _refln_index_h 
 _refln_index_k 
 _refln_index_l 
 _refln_F_squared_calc 
 _refln_F_squared_meas 
 _refln_F_squared_sigma 
 _refln_observed_status 
   1   0   0     5017.09     5367.63     19.25 o 
   2   0   0      816.58      918.68      9.73 o 
   3   0   0       62.06       57.31      2.91 o 
   4   0   0      905.11      774.27      7.65 o 
   5   0   0     1689.10     1741.18     17.51 o 
   6   0   0       77.44       84.61      7.70 o 
   7   0   0      666.23      693.30     15.72 o 
   8   0   0       52.70       46.71      9.03 o 
   9   0   0       53.05       54.08     10.18 o 
   1   1   0      255.17      356.98      5.90 o 
   2   1   0     3531.13     4310.42     35.04 o 
   3   1   0     1282.06     1142.75     22.35 o 
   4   1   0        6.60        5.34      2.10 o 
   5   1   0        1.29        0.79      3.00 o 
   6   1   0       89.37       80.00      5.78 o 
   7   1   0       80.40       74.24      6.34 o 
   8   1   0      108.54      114.11      7.09 o 
   9   1   0       14.17        3.76      6.45 o 
   0   2   0     1387.16     1615.88     23.81 o 
   1   2   0      447.87      389.26      5.27 o 
   2   2   0        8.36       10.81      1.87 o 
   3   2   0     2092.11     2278.57     16.82 o 
   4   2   0     1534.14     1703.18     16.14 o 
   5   2   0       66.11       61.16      2.85 o 
   6   2   0      122.32      133.94      6.12 o 
   7   2   0       96.31       87.78      6.15 o 
   8   2   0        1.28        3.57      5.74 o 
   9   2   0        0.05       -5.82      9.23 o 
   1   3   0       28.26        8.79      1.58 o 
   2   3   0      448.84      285.98      2.90 o 
   3   3   0     5408.90     4926.44     56.75 o 
   4   3   0       50.27       56.78      1.71 o 
   5   3   0        9.60        9.80      3.91 o 
   6   3   0      169.53      153.09      6.32 o 
   7   3   0      158.88      150.37     10.65 o 
   8   3   0      153.36      159.13     11.78 o 
   9   3   0        0.29       -1.44      9.50 o 
   0   4   0     7413.62     7367.19     43.08 o 
   1   4   0       50.82       34.55      1.69 o 
   2   4   0        0.42        3.44      1.65 o 
   3   4   0      786.49      873.72      6.66 o 
   4   4   0      233.93      221.26      6.39 o 
   5   4   0      499.58      494.92     12.68 o 
   6   4   0       22.38       22.20      8.12 o 
   7   4   0       45.86       69.05      9.84 o 
   8   4   0       73.03       78.90     11.25 o 
   9   4   0        0.50       -8.69     10.17 o 
   1   5   0        7.51        6.38      1.56 o 
   2   5   0     1490.96     1550.21      9.36 o 
   3   5   0      421.79      443.66      8.71 o 
   4   5   0      131.43      115.26      7.65 o 
   5   5   0        5.65        5.12      6.76 o 
   6   5   0        0.23        5.54      7.92 o 
   7   5   0       96.45      122.82     11.19 o 
   8   5   0       46.78       66.32     10.90 o 
   9   5   0       18.23       24.42     11.40 o 
   0   6   0      119.34       82.75      3.93 o 
   1   6   0     1552.39     1567.93     14.32 o 
   2   6   0      129.86      156.24      2.64 o 
   3   6   0      513.25      504.92     10.85 o 
   4   6   0        0.96       -0.52      6.08 o 
   5   6   0       30.45       25.58      7.67 o 
   6   6   0      121.85      144.86     10.25 o 
   7   6   0        2.78       12.97      8.74 o 
   8   6   0        1.51        5.66      9.84 o 
   9   6   0       30.60       31.20     11.58 o 
   1   7   0       88.91       91.11      3.69 o 
   2   7   0       87.97       69.50      3.32 o 
   3   7   0      604.54      609.32     10.46 o 
   4   7   0       13.23        9.28      6.42 o 
   5   7   0       22.96       24.25      7.85 o 
   6   7   0       10.29       13.45      7.98 o 
   7   7   0       11.93       19.44      9.03 o 
   8   7   0      131.61      147.08     12.58 o 
   0   8   0     1438.46     1409.85     19.16 o 
   1   8   0      892.93      949.49     11.53 o 
   2   8   0      330.35      332.45      5.36 o 
   3   8   0      258.90      249.87      6.87 o 
   4   8   0      187.49      187.07      6.86 o 
   5   8   0      166.95      182.44     10.39 o 
   6   8   0       63.37       70.96      9.31 o 
   7   8   0       25.33       58.42     10.47 o 
   8   8   0       44.97       73.76     11.52 o 
   1   9   0      777.88      804.26     16.43 o 
   2   9   0      291.24      324.47     11.62 o 
   3   9   0      427.03      455.76     13.60 o 
   4   9   0       27.07       40.81      7.94 o 
   5   9   0       12.47       11.17      8.40 o 
   6   9   0        2.32       21.06      8.89 o 
   7   9   0        9.42       34.28      9.93 o 
   0  10   0      676.39      645.25     16.00 o 
   1  10   0       26.24       24.45      4.41 o 
   2  10   0      103.00      101.29      8.96 o 
   3  10   0       17.64        9.37      7.08 o 
   4  10   0       42.55       36.28      8.42 o 
   5  10   0       22.62       41.99      8.77 o 
   6  10   0        1.33       -0.64      5.90 o 
   7  10   0        2.26       10.08      8.77 o 
   1  11   0        0.01        3.73      7.79 o 
   2  11   0        5.67       13.97      7.87 o 
   3  11   0        0.01       -7.63      7.63 o 
   4  11   0        0.96       -2.25      8.13 o 
   5  11   0       80.60       83.10     10.52 o 
   6  11   0        0.30       16.44      9.61 o 
   0  12   0        2.03       -8.77      8.77 o 
   1  12   0      142.62      181.00     11.74 o 
   2  12   0       13.27       11.99      8.79 o 
   3  12   0       18.39       15.77      8.25 o 
   4  12   0       10.84       -7.99      7.99 o 
   5  12   0        4.38        1.09      9.48 o 
   1  13   0       48.47       34.19      9.34 o 
   2  13   0        3.60       12.42      8.93 o 
   3  13   0       13.28       26.91      9.83 o 
   0  14   0        9.89       20.81     10.27 o 
   1  14   0       15.64       -4.08      5.62 o 
  -9   1   1        3.61        3.04      9.41 o 
  -8   1   1       17.02       11.41      5.87 o 
  -7   1   1      110.10      116.42      6.74 o 
  -6   1   1      335.77      298.60      7.65 o 
  -5   1   1        0.28        2.88      2.49 o 
  -4   1   1      212.20      160.72      3.18 o 
  -3   1   1      964.51     1037.36      6.18 o 
  -2   1   1    20001.19    19543.34     89.04 o 
  -1   1   1      358.82      406.50      2.25 o 
   1   1   1     3575.26     3582.42     10.62 o 
   2   1   1     8029.79     8435.11     16.69 o 
   3   1   1     4207.69     4313.09     44.37 o 
   4   1   1      598.86      627.16     10.89 o 
   5   1   1      420.09      441.00      6.23 o 
   6   1   1      432.46      435.05     12.63 o 
   7   1   1        0.38        6.15      5.38 o 
   8   1   1       33.25       22.79      6.23 o 
   9   1   1        6.53        8.71      6.31 o 
  -9   2   1        1.52       -4.64      9.14 o 
  -8   2   1        0.13       -1.07      5.78 o 
  -7   2   1        5.95        5.01      5.16 o 
  -6   2   1       79.02       81.90      5.84 o 
  -5   2   1      943.15     1008.67     15.05 o 
  -4   2   1     1172.24     1031.10     10.96 o 
  -3   2   1      309.98      383.06      5.99 o 
  -2   2   1     3196.50     3476.23     16.99 o 
  -1   2   1    12856.95    13063.23     26.96 o 
   0   2   1     1001.85     1315.98     24.40 o 
   1   2   1     6398.56     5617.45     18.14 o 
   2   2   1        0.49        2.54      1.04 o 
   3   2   1      450.34      450.05      4.27 o 
   4   2   1      571.08      507.36      8.86 o 
   5   2   1     1480.39     1488.49     22.49 o 
   6   2   1     1815.29     1844.01     65.28 o 
   7   2   1       13.23        9.57      5.11 o 
   8   2   1       78.32       70.07      7.72 o 
   9   2   1       15.29       39.51     10.01 o 
  -9   3   1       18.38       31.59     10.51 o 
  -8   3   1       40.23       30.11      9.51 o 
  -7   3   1       21.69       17.80      8.49 o 
  -6   3   1      181.32      184.30      6.61 o 
  -5   3   1      420.90      394.04      5.94 o 
  -4   3   1       84.19       82.61      2.45 o 
  -3   3   1     1755.19     1911.34      7.49 o 
  -2   3   1      509.45      477.22      7.31 o 
  -1   3   1     1375.29     1241.04      9.28 o 
   0   3   1     2455.70     2657.87     21.52 o 
   1   3   1      347.71      434.07      2.79 o 
   2   3   1      214.32      276.86      3.61 o 
   3   3   1      244.53      264.66      3.17 o 
   4   3   1      157.37      148.15      2.27 o 
   5   3   1       66.87       63.69      5.73 o 
   6   3   1       10.71       14.97      4.84 o 
   7   3   1        7.63        8.15      8.44 o 
   8   3   1       34.74       51.42     10.07 o 
   9   3   1        7.88        6.83      9.53 o 
  -9   4   1        0.25        3.11     10.12 o 
  -8   4   1       27.89       36.18      9.91 o 
  -7   4   1        3.32       -0.92      8.61 o 
  -6   4   1       33.47       41.03      8.42 o 
  -5   4   1        0.07       -0.20      4.03 o 
  -4   4   1      789.99      791.93     13.85 o 
  -3   4   1      591.22      581.43     12.15 o 
  -2   4   1      414.19      420.67      4.00 o 
  -1   4   1      189.06      245.13      6.31 o 
   0   4   1      161.13      124.21      2.34 o 
   1   4   1     1353.35     1154.03      8.22 o 
   2   4   1      237.97      230.55      2.53 o 
   3   4   1       44.83       33.69      1.93 o 
   4   4   1       29.29       18.55      3.03 o 
   5   4   1       20.94       19.88      7.48 o 
   6   4   1      156.32      145.64     10.12 o 
   7   4   1       46.76       52.73      9.35 o 
   8   4   1       25.06       32.94     10.27 o 
   9   4   1        2.92       10.32     10.43 o 
  -9   5   1       29.43       28.98     11.65 o 
  -8   5   1       46.08       24.04      9.65 o 
  -7   5   1      211.35      249.51     12.77 o 
  -6   5   1      121.11      116.65      9.69 o 
  -5   5   1        4.35        8.06      6.85 o 
  -4   5   1      514.11      499.49     11.47 o 
  -3   5   1        5.68        4.16      1.66 o 
  -2   5   1     2006.70     1776.69     47.94 o 
  -1   5   1     1741.89     1750.12      8.90 o 
   0   5   1      257.12      248.88      2.27 o 
   1   5   1      288.57      213.86      2.42 o 
   2   5   1        3.03        2.78      1.41 o 
   3   5   1      152.80      149.54      3.91 o 
   4   5   1     1313.99     1351.68     17.86 o 
   5   5   1      155.89      151.89      9.41 o 
   6   5   1       13.78        8.64      8.08 o 
   7   5   1      100.03      114.07     10.63 o 
   8   5   1        4.02       23.63     10.10 o 
   9   5   1        1.98       11.34     10.98 o 
  -9   6   1        6.35        8.50     10.96 o 
  -8   6   1        9.48        9.76      9.69 o 
  -7   6   1        1.11       -0.07      8.97 o 
  -6   6   1        6.90       14.78      7.75 o 
  -5   6   1        0.04       -2.58      7.36 o 
  -4   6   1      385.88      373.77     10.65 o 
  -3   6   1      354.76      382.01      9.68 o 
  -2   6   1        0.60        2.79      1.68 o 
  -1   6   1       21.65       27.00      1.36 o 
   0   6   1      570.64      538.42      6.83 o 
   1   6   1     2496.47     2452.71     10.57 o 
   2   6   1     1267.16     1297.15     18.28 o 
   3   6   1        8.41        4.47      3.58 o 
   4   6   1      209.23      204.45      9.07 o 
   5   6   1      332.39      342.48     11.83 o 
   6   6   1      135.02      143.05     10.31 o 
   7   6   1       75.70       87.10     10.47 o 
   8   6   1       63.90       69.29     11.35 o 
   9   6   1       15.83       56.08     11.43 o 
  -8   7   1       91.52      113.52     12.40 o 
  -7   7   1       12.00       16.49      8.89 o 
  -6   7   1        0.32        5.46      8.01 o 
  -5   7   1      293.15      288.72     11.47 o 
  -4   7   1       23.26       19.16      6.38 o 
  -3   7   1       43.32       39.66      4.39 o 
  -2   7   1       21.08       22.67      2.52 o 
  -1   7   1     2598.05     2625.07     11.85 o 
   0   7   1     1105.13     1154.54     14.42 o 
   1   7   1        4.90        4.13      2.21 o 
   2   7   1      499.75      497.11      8.27 o 
   3   7   1       86.77       77.11      4.96 o 
   4   7   1      359.39      348.00     10.98 o 
   5   7   1       50.08       45.79      8.20 o 
   6   7   1        8.29        6.15      7.98 o 
   7   7   1        5.10        9.21      9.01 o 
   8   7   1        0.67       11.39      9.83 o 
  -8   8   1        6.35       23.54      9.68 o 
  -7   8   1        2.57        2.13      9.33 o 
  -6   8   1       37.51       42.08      8.73 o 
  -5   8   1      141.21      142.28      9.89 o 
  -4   8   1      277.76      287.68      9.66 o 
  -3   8   1      401.30      370.18     16.52 o 
  -2   8   1      212.96      236.17      9.55 o 
  -1   8   1       66.79       60.17      5.11 o 
   0   8   1        2.42        1.27      3.09 o 
   1   8   1      250.89      221.88      5.22 o 
   2   8   1      905.22      904.04     15.04 o 
   3   8   1      248.33      239.95     13.30 o 
   4   8   1      131.05      126.61      6.23 o 
   5   8   1      282.36      244.36     11.25 o 
   6   8   1        0.49        9.62      8.16 o 
   7   8   1       82.26       90.69     10.78 o 
   8   8   1        1.60       25.53     10.37 o 
  -7   9   1       11.54       20.54      9.25 o 
  -6   9   1       20.45       16.98      8.23 o 
  -5   9   1       52.06       49.26      5.61 o 
  -4   9   1       71.91       83.15      5.90 o 
  -3   9   1      462.68      449.99     13.59 o 
  -2   9   1      734.62      662.39     15.01 o 
  -1   9   1      138.92      132.60      6.56 o 
   0   9   1       83.72       83.57      6.01 o 
   1   9   1      207.67      200.69      5.53 o 
   2   9   1      353.28      319.98      7.17 o 
   3   9   1      374.93      364.44     12.73 o 
   4   9   1       21.30       26.00      5.31 o 
   5   9   1       24.19       20.21     12.20 o 
   6   9   1      107.52      118.03     10.28 o 
   7   9   1        8.27       36.73     10.27 o 
  -7  10   1        0.31       12.56      9.05 o 
  -6  10   1        1.02       -8.90     12.00 o 
  -5  10   1       52.84       61.23      9.30 o 
  -4  10   1       17.44       24.19      7.71 o 
  -3  10   1       50.39       38.08      7.82 o 
  -2  10   1      282.43      294.57     11.85 o 
  -1  10   1      375.21      362.51      9.24 o 
   0  10   1      198.15      201.58      7.74 o 
   1  10   1      285.41      277.83      9.92 o 
   2  10   1       68.11       64.70      8.31 o 
   3  10   1      175.94      162.60     10.36 o 
   4  10   1      117.54      145.79     10.65 o 
   5  10   1      171.21      182.67     11.94 o 
   6  10   1        8.70       19.34     13.86 o 
   7  10   1       30.34       56.97     11.20 o 
  -6  11   1        7.54        4.94      8.10 o 
  -5  11   1      112.18      173.26     12.10 o 
  -4  11   1       80.39       75.88      9.52 o 
  -3  11   1        8.82        3.60      7.10 o 
  -2  11   1        7.81       14.07      7.60 o 
  -1  11   1      132.01      165.96     11.42 o 
   0  11   1        0.53       -2.32      4.32 o 
   1  11   1      188.45      193.54      7.27 o 
   2  11   1       36.77       42.81      8.54 o 
   3  11   1        5.56       -6.84      7.86 o 
   4  11   1       72.80       70.97      9.73 o 
   5  11   1        4.13       19.87      8.71 o 
   6  11   1        4.41       27.12      9.41 o 
  -5  12   1       36.20        3.70      9.76 o 
  -4  12   1       43.57       30.35      9.26 o 
  -3  12   1        0.96        7.69      8.13 o 
  -2  12   1       69.99       61.69      9.43 o 
  -1  12   1        0.01        2.49      7.86 o 
   0  12   1       59.92       52.67      4.90 o 
   1  12   1       17.07       19.03      8.89 o 
   2  12   1        0.80       -0.42      8.18 o 
   3  12   1        0.78        7.40      8.25 o 
   4  12   1        0.09       -4.49      8.02 o 
   5  12   1        0.78       -4.00      9.00 o 
  -3  13   1       30.11       58.02      9.96 o 
  -2  13   1        0.50       -5.40      8.34 o 
  -1  13   1       10.59        1.60      5.52 o 
   0  13   1       27.54       22.44      4.85 o 
   1  13   1       32.74       36.39      8.90 o 
   2  13   1        7.48       22.88      9.16 o 
   3  13   1        5.88        9.85      8.92 o 
  -1  14   1       35.14       15.26      5.93 o 
   0  14   1       51.02       63.16      7.52 o 
   1  14   1       12.93       -2.14      9.98 o 
  -9   0   2      119.82      144.16     12.12 o 
  -8   0   2       86.90       88.65      9.79 o 
  -7   0   2      452.99      469.38     13.77 o 
  -6   0   2      896.68      851.28     15.71 o 
  -5   0   2        1.89       -1.12      3.65 o 
  -4   0   2      371.09      298.85      5.98 o 
  -3   0   2        0.60       11.87      3.15 o 
  -2   0   2      478.45      539.40      8.91 o 
  -1   0   2     5508.94     4807.17     31.36 o 
   0   0   2      254.71      465.16      4.78 o 
   1   0   2     8687.58     8359.45     56.17 o 
   2   0   2    17466.80    18294.69     35.26 o 
   3   0   2     3192.72     3922.82     21.31 o 
   4   0   2     1073.25     1039.68      8.51 o 
   5   0   2      582.29      610.09      7.79 o 
   6   0   2       54.88       44.03      7.14 o 
   7   0   2       97.10      124.76      9.40 o 
   8   0   2        1.33        9.42      8.08 o 
   9   0   2       38.00       51.01      9.64 o 
  -9   1   2        1.32       15.29     13.92 o 
  -8   1   2        6.57        3.24      5.91 o 
  -7   1   2      346.49      331.84      8.77 o 
  -6   1   2     1083.59     1085.26     12.30 o 
  -5   1   2       14.56       17.50      2.73 o 
  -4   1   2      539.89      533.03      4.09 o 
  -3   1   2       13.87       11.98      1.65 o 
  -2   1   2      136.08      102.15      2.27 o 
  -1   1   2       30.15       43.99      1.25 o 
   0   1   2     5817.71     6245.21      9.91 o 
   1   1   2     8135.74     7985.26     18.35 o 
   2   1   2    17870.26    18029.61     78.10 o 
   3   1   2      626.48      632.46      8.15 o 
   4   1   2      246.43      308.72      6.90 o 
   5   1   2       41.34       48.34      2.99 o 
   6   1   2      307.89      301.82      7.68 o 
   7   1   2      262.77      297.69     10.07 o 
   8   1   2       21.99       28.09      6.70 o 
   9   1   2       15.28       21.92      6.34 o 
  -9   2   2        0.35       -7.35      9.88 o 
  -8   2   2       10.34        9.68      5.94 o 
  -7   2   2        0.07        0.93      5.42 o 
  -6   2   2        8.87        9.58      5.03 o 
  -5   2   2       20.64       19.52      2.82 o 
  -4   2   2      246.05      273.34      4.22 o 
  -3   2   2      364.72      353.01      3.84 o 
  -2   2   2     1061.30     1106.65      5.30 o 
  -1   2   2     1817.40     1874.17      9.42 o 
   0   2   2     1857.83     2094.97     12.44 o 
   1   2   2     1595.72     1742.87     26.21 o 
   2   2   2     1205.18     1154.13      8.16 o 
   3   2   2      454.32      448.38      3.77 o 
   4   2   2      980.83      957.17     12.96 o 
   5   2   2        0.26       -3.16      3.16 o 
   6   2   2        1.68        3.83      6.82 o 
   7   2   2        1.74        4.23      5.23 o 
   8   2   2       26.03       38.83      9.25 o 
   9   2   2        6.11       21.46      9.59 o 
  -9   3   2        2.66       -6.05      9.91 o 
  -8   3   2       39.54       37.20      9.73 o 
  -7   3   2        0.09       -1.31      5.24 o 
  -6   3   2      266.90      247.78      7.08 o 
  -5   3   2      207.46      223.37      7.11 o 
  -4   3   2     1043.47     1032.26      6.86 o 
  -3   3   2     3861.02     3832.87     11.00 o 
  -2   3   2     1261.60     1312.42      5.86 o 
  -1   3   2    14713.71    14745.39     70.54 o 
   0   3   2     1619.04     1639.76      8.39 o 
   1   3   2        0.63        1.71      1.14 o 
   2   3   2     4157.82     3919.71     27.69 o 
   3   3   2       90.55       87.92      3.20 o 
   4   3   2      394.44      395.31      3.38 o 
   5   3   2      134.85      144.48     11.23 o 
   6   3   2      526.33      475.32     12.63 o 
   7   3   2       12.63       10.54      8.79 o 
   8   3   2       24.47       23.03      9.66 o 
   9   3   2        4.63        5.44      9.59 o 
  -9   4   2       63.00       61.25     11.07 o 
  -8   4   2       77.08       67.69     10.79 o 
  -7   4   2       53.98       44.95      9.10 o 
  -6   4   2      303.80      330.84     12.24 o 
  -5   4   2       49.25       49.10      4.33 o 
  -4   4   2       13.88       28.69      3.48 o 
  -3   4   2       70.86      129.15      2.93 o 
  -2   4   2     3445.19     3644.50     58.31 o 
  -1   4   2     5647.34     5324.23     28.05 o 
   0   4   2      332.98      242.24      2.23 o 
   1   4   2     1551.81     1655.23      7.29 o 
   2   4   2     1426.47     1592.10      8.07 o 
   3   4   2        1.96        4.87      0.97 o 
   4   4   2        0.11        3.23      2.08 o 
   5   4   2      665.41      643.43     14.24 o 
   6   4   2       27.90       20.44      8.12 o 
   7   4   2      226.34      218.94     11.98 o 
   8   4   2       39.81       37.93     10.26 o 
   9   4   2       28.28       47.72     10.70 o 
  -9   5   2        4.17        1.04     11.16 o 
  -8   5   2        8.26        7.62      9.01 o 
  -7   5   2       42.48       39.00      9.34 o 
  -6   5   2      117.06      123.46      9.55 o 
  -5   5   2       14.12        9.98      7.05 o 
  -4   5   2       14.45       11.69      4.07 o 
  -3   5   2        0.88        4.88      2.23 o 
  -2   5   2      751.18      620.61      5.59 o 
  -1   5   2     2265.02     2473.88      8.66 o 
   0   5   2     1763.52     1836.29     11.35 o 
   1   5   2      745.72      730.76      7.64 o 
   2   5   2       41.01       41.76      2.53 o 
   3   5   2      259.96      257.73      4.99 o 
   4   5   2      160.93      161.82      8.62 o 
   5   5   2      698.04      682.67     14.84 o 
   6   5   2      167.82      148.02     10.34 o 
   7   5   2       32.84       34.32      9.86 o 
   8   5   2       57.96       70.67     10.65 o 
   9   5   2        3.48       11.06     10.40 o 
  -8   6   2       29.31       24.73     10.44 o 
  -7   6   2        5.95        9.18      8.52 o 
  -6   6   2      118.82      106.57      9.77 o 
  -5   6   2       50.05       50.27      8.03 o 
  -4   6   2      200.77      207.25      9.29 o 
  -3   6   2      703.56      653.92     11.98 o 
  -2   6   2      731.58      798.14     13.03 o 
  -1   6   2      572.90      494.87      7.40 o 
   0   6   2      104.45       80.29      2.02 o 
   1   6   2       77.23       90.81      2.25 o 
   2   6   2     1031.99     1067.38      9.69 o 
   3   6   2      107.13      110.09      4.09 o 
   4   6   2      128.67      132.02      8.28 o 
   5   6   2       92.18       97.44      9.15 o 
   6   6   2        4.09       -3.04      7.93 o 
   7   6   2        3.46        8.36      8.94 o 
   8   6   2        4.31       15.18     10.47 o 
  -8   7   2        2.61        3.58     10.42 o 
  -7   7   2       14.16       11.08      9.13 o 
  -6   7   2      382.21      377.52     13.61 o 
  -5   7   2      219.07      220.56     10.37 o 
  -4   7   2       13.94       13.83      6.45 o 
  -3   7   2      242.92      200.71      5.99 o 
  -2   7   2      402.65      374.11      7.40 o 
  -1   7   2     1159.68     1180.68      9.13 o 
   0   7   2      189.10      180.51      3.49 o 
   1   7   2      214.78      251.30      5.36 o 
   2   7   2     3386.34     3348.80     36.87 o 
   3   7   2      255.81      266.40      5.49 o 
   4   7   2        0.07        0.02      6.80 o 
   5   7   2       37.68       36.20      7.93 o 
   6   7   2        0.82       -8.06      8.06 o 
   7   7   2       59.74       74.11      9.97 o 
   8   7   2        9.55       17.27     10.24 o 
  -8   8   2       35.23       28.48     10.50 o 
  -7   8   2       56.44       51.96      9.98 o 
  -6   8   2        6.68        7.56      7.66 o 
  -5   8   2        6.83        3.07      7.44 o 
  -4   8   2        5.67        4.55      4.77 o 
  -3   8   2        9.92        5.47      4.09 o 
  -2   8   2       24.91       28.13      3.74 o 
  -1   8   2        4.60        7.44      4.52 o 
   0   8   2      286.47      279.49      5.74 o 
   1   8   2      160.69      162.60      7.64 o 
   2   8   2      226.72      226.57      4.91 o 
   3   8   2       25.06       19.45      4.61 o 
   4   8   2        8.70        8.58      4.84 o 
   5   8   2       38.99       29.13      8.17 o 
   6   8   2        0.21       -8.26      8.26 o 
   7   8   2       17.95       21.81      8.90 o 
   8   8   2        5.06       29.67     10.45 o 
  -7   9   2       13.47       12.69      9.28 o 
  -6   9   2        0.30        4.45      7.73 o 
  -5   9   2       37.70       31.55      5.46 o 
  -4   9   2      370.97      362.30      8.55 o 
  -3   9   2        0.59        3.16      6.95 o 
  -2   9   2      185.86      223.44      9.93 o 
  -1   9   2        1.46        2.10      5.21 o 
   0   9   2      760.75      783.10     10.13 o 
   1   9   2      634.70      673.06      9.84 o 
   2   9   2        2.13       -1.92      3.86 o 
   3   9   2       13.99       10.01      4.67 o 
   4   9   2      119.10      103.64     12.50 o 
   5   9   2      457.28      467.41     10.27 o 
   6   9   2       26.07       21.77      8.78 o 
   7   9   2        0.00       24.79      9.70 o 
  -7  10   2       18.79        4.71      9.09 o 
  -6  10   2        4.35        5.27      5.87 o 
  -5  10   2       61.70       58.05      9.16 o 
  -4  10   2        4.81        6.93      7.61 o 
  -3  10   2       72.30       79.57      8.73 o 
  -2  10   2       88.77      103.62      8.82 o 
  -1  10   2       23.81       27.45      5.73 o 
   0  10   2       48.60       42.90      4.55 o 
   1  10   2        1.92        0.93      4.29 o 
   2  10   2       19.57       18.23      7.82 o 
   3  10   2       74.51       55.36      8.22 o 
   4  10   2      125.29      168.48     11.14 o 
   5  10   2      103.69      113.87      7.26 o 
   6  10   2        7.84       12.29      9.57 o 
  -6  11   2      106.48      128.97     12.16 o 
  -5  11   2       34.33       47.21      9.58 o 
  -4  11   2       25.37       12.79      7.94 o 
  -3  11   2      128.69      102.85      9.45 o 
  -2  11   2        1.99        9.20      7.68 o 
  -1  11   2       81.05       94.75     17.72 o 
   0  11   2       75.67       68.04      5.88 o 
   1  11   2      135.90      151.88      6.83 o 
   2  11   2      240.27      245.00     12.14 o 
   3  11   2       43.38       42.64      9.13 o 
   4  11   2        2.72       -8.16      8.77 o 
   5  11   2        0.21       15.23      9.12 o 
   6  11   2       18.94       40.32      9.87 o 
  -5  12   2       50.45       39.94      9.95 o 
  -4  12   2        0.70       -7.89      7.89 o 
  -3  12   2       66.53       74.96      9.48 o 
  -2  12   2        2.33       22.20      8.93 o 
  -1  12   2      198.57      187.97      7.88 o 
   0  12   2       49.11       43.44      4.92 o 
   1  12   2        0.13       -5.68      8.85 o 
   2  12   2        0.95        6.07      8.56 o 
   3  12   2      118.97      140.79     11.11 o 
   4  12   2       32.91       27.47      8.80 o 
   5  12   2        9.61        7.90      9.27 o 
  -3  13   2        3.77       15.73      8.84 o 
  -2  13   2       39.44       28.62      6.09 o 
  -1  13   2       18.43        4.18      5.80 o 
   0  13   2      149.65      157.97     13.35 o 
   1  13   2       74.61       92.04     11.20 o 
   2  13   2        0.02        1.95      8.79 o 
   3  13   2        0.04       15.99      9.16 o 
  -1  14   2       22.90      -12.97     15.18 o 
   0  14   2        8.16       40.34     10.94 o 
   1  14   2        1.88        6.44     10.23 o 
  -9   1   3       18.08       21.20      6.85 o 
  -8   1   3       14.79       15.98      6.00 o 
  -7   1   3       28.18       22.25      5.80 o 
  -6   1   3      236.96      246.25      7.61 o 
  -5   1   3      122.12      106.38      4.37 o 
  -4   1   3       82.75       99.00      3.28 o 
  -3   1   3     1827.62     1722.56      7.78 o 
  -2   1   3     3426.78     2989.45     11.56 o 
  -1   1   3     6394.92     7082.27     22.94 o 
   0   1   3     5611.73     5631.97     19.37 o 
   1   1   3       71.86      115.44      3.16 o 
   2   1   3      871.69      727.31      4.76 o 
   3   1   3      905.92      766.78      6.45 o 
   4   1   3      227.73      243.44      4.47 o 
   5   1   3      223.98      218.67      5.38 o 
   6   1   3       23.80       21.52      4.98 o 
   7   1   3      328.02      313.87     13.08 o 
   8   1   3       66.99       93.61      6.76 o 
   9   1   3        1.24       18.98      6.32 o 
  -9   2   3       97.77      106.34     12.31 o 
  -8   2   3       53.49       50.89      6.74 o 
  -7   2   3      100.63       96.45      6.58 o 
  -6   2   3       58.01       59.69      5.49 o 
  -5   2   3      696.47      602.08      6.37 o 
  -4   2   3      250.49      243.83      4.10 o 
  -3   2   3     3790.13     4126.04     36.47 o 
  -2   2   3       14.46       26.03      1.93 o 
  -1   2   3      258.22      256.24      4.19 o 
   0   2   3    35995.60    35506.32    136.85 o 
   1   2   3     3484.48     3622.01     66.73 o 
   2   2   3      159.27      157.29      2.61 o 
   3   2   3      704.72      732.00      9.67 o 
   4   2   3     3384.35     3230.96     18.71 o 
   5   2   3      792.93      824.03     14.61 o 
   6   2   3      102.45      102.65      5.90 o 
   7   2   3        0.01        5.13      5.13 o 
   8   2   3        0.00        3.32      8.63 o 
   9   2   3        2.50        8.05      9.67 o 
  -9   3   3        1.93       19.84     10.73 o 
  -8   3   3        6.54        1.43      9.59 o 
  -7   3   3       27.58       13.32      5.52 o 
  -6   3   3        0.19       -0.51      4.82 o 
  -5   3   3      111.71      140.86      3.77 o 
  -4   3   3      759.53      712.84      8.37 o 
  -3   3   3     1070.52     1190.48      8.87 o 
  -2   3   3      561.76      757.87     14.31 o 
  -1   3   3     3859.89     4127.08     28.10 o 
   0   3   3       83.33       88.76      1.70 o 
   1   3   3      158.12      174.71      2.08 o 
   2   3   3       52.80       50.14      1.61 o 
   3   3   3      118.88      145.50      2.66 o 
   4   3   3        0.49       -0.16      2.10 o 
   5   3   3      365.62      345.73      7.01 o 
   6   3   3     1060.70     1019.31     18.77 o 
   7   3   3      447.37      415.43     14.35 o 
   8   3   3       21.69       16.47      9.11 o 
   9   3   3        0.08        6.24     10.30 o 
  -9   4   3        0.47        0.73     10.36 o 
  -8   4   3        0.00       -0.02      9.16 o 
  -7   4   3       28.48       30.30      9.03 o 
  -6   4   3        7.42        9.24      7.78 o 
  -5   4   3      223.65      195.01      6.13 o 
  -4   4   3      234.65      255.34      4.69 o 
  -3   4   3      121.93      155.49      3.25 o 
  -2   4   3      172.94      181.32      4.47 o 
  -1   4   3        3.81       10.24      1.47 o 
   0   4   3      115.53       72.53      2.24 o 
   1   4   3     1704.60     1789.38     14.23 o 
   2   4   3       49.10       44.73      2.21 o 
   3   4   3        2.48        7.69      1.63 o 
   4   4   3        0.22        3.66      3.15 o 
   5   4   3       35.08       24.08      7.63 o 
   6   4   3      100.23      108.85      9.64 o 
   7   4   3       16.42       11.18      8.69 o 
   8   4   3        6.03        2.58      9.32 o 
   9   4   3        1.81       10.06     10.22 o 
  -9   5   3        0.63        5.30     10.88 o 
  -8   5   3       80.27       82.58     11.25 o 
  -7   5   3        2.49        2.78      9.00 o 
  -6   5   3        0.62        0.92      7.86 o 
  -5   5   3       26.16       30.31      7.56 o 
  -4   5   3        3.92        5.72      4.17 o 
  -3   5   3     1289.38     1208.91     23.65 o 
  -2   5   3     4206.73     4249.78     43.69 o 
  -1   5   3       71.28       73.86      2.42 o 
   0   5   3      385.15      468.45      4.87 o 
   1   5   3       85.55      103.34      2.38 o 
   2   5   3      646.22      805.87      9.37 o 
   3   5   3     2576.61     2434.26     14.03 o 
   4   5   3      193.62      190.77      5.15 o 
   5   5   3      157.09      148.70      9.70 o 
   6   5   3       16.86       16.70      7.83 o 
   7   5   3      111.82       88.79     10.32 o 
   8   5   3       75.99       96.32     11.19 o 
   9   5   3        0.44        2.94     10.16 o 
  -8   6   3      140.50      151.53     12.96 o 
  -7   6   3       69.02       80.37     10.31 o 
  -6   6   3       37.05       34.09      8.57 o 
  -5   6   3      150.53      164.29      9.48 o 
  -4   6   3      686.69      692.37     13.64 o 
  -3   6   3     1066.47     1110.43     14.81 o 
  -2   6   3      136.59      125.08      4.22 o 
  -1   6   3      170.05      132.72      4.85 o 
   0   6   3      406.39      371.00      7.61 o 
   1   6   3        7.61       10.85      1.70 o 
   2   6   3       21.38       22.31      2.67 o 
   3   6   3      156.38      155.01      4.84 o 
   4   6   3      319.42      337.56     10.67 o 
   5   6   3      439.75      452.69     13.32 o 
   6   6   3       66.28       68.79      9.41 o 
   7   6   3       88.92       65.14     10.18 o 
   8   6   3        0.17       19.02      9.94 o 
  -8   7   3        8.28        3.34     10.06 o 
  -7   7   3        5.92        0.27      9.20 o 
  -6   7   3       22.88       10.03      8.31 o 
  -5   7   3       97.73       86.70      8.52 o 
  -4   7   3        8.55        9.25      6.41 o 
  -3   7   3      504.97      517.89      9.97 o 
  -2   7   3        1.08        0.88      3.39 o 
  -1   7   3      351.15      341.17      4.61 o 
   0   7   3      128.49      125.28      3.72 o 
   1   7   3      432.78      433.00      4.56 o 
   2   7   3      134.65      129.76      5.58 o 
   3   7   3       21.95       23.67      5.32 o 
   4   7   3      791.87      836.90     15.48 o 
   5   7   3       57.23       43.29      7.91 o 
   6   7   3        1.22       -2.74      7.62 o 
   7   7   3       13.52       13.36      9.15 o 
   8   7   3        7.60       20.93      9.77 o 
  -8   8   3        0.17       -3.33     10.34 o 
  -7   8   3       14.40       10.77      8.93 o 
  -6   8   3       24.75       39.55      8.44 o 
  -5   8   3      265.89      253.05     11.52 o 
  -4   8   3       55.00       37.40      5.11 o 
  -3   8   3       11.29        8.44      4.87 o 
  -2   8   3      279.38      281.06      9.78 o 
  -1   8   3        2.08        2.32      4.48 o 
   0   8   3     1039.93     1005.31     13.86 o 
   1   8   3        1.18        6.58      4.11 o 
   2   8   3      239.91      239.70      5.23 o 
   3   8   3      351.71      362.66      7.99 o 
   4   8   3        1.32        2.05      4.81 o 
   5   8   3        3.57       12.74      8.08 o 
   6   8   3        2.28       -1.84      8.07 o 
   7   8   3        2.80        2.50      8.68 o 
   8   8   3        8.81       23.11     10.81 o 
  -7   9   3       16.77       10.50      9.39 o 
  -6   9   3        3.29       -2.42      7.89 o 
  -5   9   3        3.34        2.77      5.11 o 
  -4   9   3       16.88       11.20      7.04 o 
  -3   9   3       35.83       25.67      7.06 o 
  -2   9   3      613.82      635.99     14.45 o 
  -1   9   3      511.01      491.56      7.80 o 
   0   9   3      235.14      223.62      5.90 o 
   1   9   3      156.94      154.33      6.39 o 
   2   9   3       11.59       13.15      4.38 o 
   3   9   3       60.97       62.27      5.35 o 
   4   9   3        7.15        7.48      5.94 o 
   5   9   3       99.97       73.83      6.53 o 
   6   9   3       10.06        4.72      8.16 o 
   7   9   3       22.70       33.96     10.12 o 
  -6  10   3       98.86      113.31     10.37 o 
  -5  10   3       12.26       17.27      7.91 o 
  -4  10   3       88.09      118.70      9.61 o 
  -3  10   3      233.18      212.73     10.58 o 
  -2  10   3      239.28      246.21     11.04 o 
  -1  10   3      531.63      533.62      8.53 o 
   0  10   3        3.29       -3.65      4.14 o 
   1  10   3       15.62       21.53      5.13 o 
   2  10   3        2.76        2.01      4.09 o 
   3  10   3       52.34       36.46      7.96 o 
   4  10   3        2.04       -3.32      7.76 o 
   5  10   3        6.35       -3.30      5.67 o 
   6  10   3       38.98       26.74      6.52 o 
  -6  11   3        3.07       14.89      9.30 o 
  -5  11   3        4.38       37.16      9.05 o 
  -4  11   3        0.12       -7.45      7.45 o 
  -3  11   3      122.39      123.17      9.80 o 
  -2  11   3        0.02        3.81      7.27 o 
  -1  11   3        0.59       -1.41      4.40 o 
   0  11   3       71.64       63.19      4.98 o 
   1  11   3      418.78      414.16      9.63 o 
   2  11   3        1.31        7.46      8.22 o 
   3  11   3      106.89      109.16     10.16 o 
   4  11   3       33.13       21.57      8.62 o 
   5  11   3      128.83      134.38     11.78 o 
   6  11   3       51.28       77.45     11.67 o 
  -5  12   3       18.18       -9.43      9.43 o 
  -3  12   3        0.24       11.20      8.17 o 
  -2  12   3       78.58       74.86     12.63 o 
  -1  12   3        3.53        1.52      5.29 o 
   0  12   3      101.71       95.87      5.62 o 
   1  12   3        0.03        1.45      5.21 o 
   2  12   3        0.40       11.52      9.02 o 
   3  12   3       52.81       46.15      9.54 o 
   4  12   3        4.70       -9.25      9.25 o 
   5  12   3        4.85       -9.54      9.54 o 
  -3  13   3        0.65        4.39      7.67 o 
  -2  13   3        1.35       -2.98      6.51 o 
  -1  13   3        6.82       -2.08      5.09 o 
   0  13   3       15.44       12.46      5.80 o 
   1  13   3        2.87       -1.48      8.89 o 
   2  13   3       14.14       28.79      9.89 o 
   3  13   3       11.69       11.41     10.12 o 
   0  14   3       15.06       27.21      6.35 o 
  -9   0   4        4.56        5.46      9.52 o 
  -8   0   4        0.18        8.60      8.52 o 
  -7   0   4       52.64       43.50      8.35 o 
  -6   0   4     1014.55     1022.80     17.85 o 
  -5   0   4       45.18       53.41      6.90 o 
  -4   0   4     8110.12     7930.73     24.01 o 
  -3   0   4       80.64       87.52      3.26 o 
  -2   0   4      219.87      275.43      3.79 o 
  -1   0   4     4128.90     4197.50     13.22 o 
   0   0   4      479.48      581.05      9.02 o 
   1   0   4     7086.00     6293.40     23.88 o 
   2   0   4      297.40      415.00      4.57 o 
   3   0   4     3757.54     3646.06     56.22 o 
   4   0   4      861.21      852.66     27.61 o 
   5   0   4     1354.47     1393.00     36.04 o 
   6   0   4      287.53      347.05     11.39 o 
   7   0   4        0.39       -6.12      7.19 o 
   8   0   4        0.10       -5.16      8.02 o 
   9   0   4       21.85       43.59     10.05 o 
  -9   1   4        5.06       -2.25      6.63 o 
  -8   1   4       40.92       39.24      6.50 o 
  -7   1   4        7.27       10.68      8.91 o 
  -6   1   4       28.64       33.00      5.80 o 
  -5   1   4       17.99       19.50      4.58 o 
  -4   1   4       88.55       79.26      2.84 o 
  -3   1   4      696.41      800.60      4.96 o 
  -2   1   4     1402.89     1237.57      8.20 o 
  -1   1   4      347.90      346.09      2.61 o 
   0   1   4     1659.39     1609.04      5.79 o 
   1   1   4       42.19       20.87      1.99 o 
   2   1   4      950.33     1049.77     11.28 o 
   3   1   4     1585.65     1734.83     18.52 o 
   4   1   4      194.61      153.58      2.55 o 
   5   1   4       78.68       72.70      3.89 o 
   6   1   4       76.25       63.33      5.54 o 
   7   1   4       27.84       25.78      5.59 o 
   8   1   4        0.92        0.57      5.54 o 
   9   1   4        7.58       19.97      9.42 o 
  -9   2   4        0.67       -2.48      6.59 o 
  -8   2   4      172.18      152.14      8.18 o 
  -7   2   4       30.46       28.31      6.09 o 
  -6   2   4       95.82       97.99      6.29 o 
  -5   2   4       38.83       39.04      4.93 o 
  -4   2   4      378.21      313.72      5.36 o 
  -3   2   4     1088.16     1318.92      7.25 o 
  -2   2   4      138.18      156.49      2.60 o 
  -1   2   4     3741.67     3767.27     10.44 o 
   0   2   4      241.94      326.83      3.90 o 
   1   2   4     4442.24     4562.36     21.62 o 
   2   2   4      637.64      760.01      6.86 o 
   3   2   4      294.70      333.65      7.64 o 
   4   2   4      194.40      171.43      3.45 o 
   5   2   4        8.92        8.81      2.69 o 
   6   2   4       45.42       52.77      5.47 o 
   7   2   4        3.66        0.68      5.39 o 
   8   2   4       13.37        8.15      8.99 o 
   9   2   4        5.72       15.49      9.68 o 
  -9   3   4       56.15       75.12     12.15 o 
  -8   3   4        8.81        6.83      9.65 o 
  -7   3   4      341.29      344.35     11.48 o 
  -6   3   4        0.01        1.08      5.04 o 
  -5   3   4       27.74       24.28      4.72 o 
  -4   3   4      111.41       95.47      4.76 o 
  -3   3   4       69.31       77.15      2.97 o 
  -2   3   4     1669.25     1496.43     10.82 o 
  -1   3   4     1852.19     1684.68      5.35 o 
   0   3   4     1514.33     1714.61      7.33 o 
   1   3   4        2.16        2.79      1.23 o 
   2   3   4      357.75      383.10      5.47 o 
   3   3   4      516.25      506.14      7.62 o 
   4   3   4     1955.27     2018.88     23.67 o 
   5   3   4      240.61      243.63      5.20 o 
   6   3   4       47.51       52.23      8.98 o 
   7   3   4      109.76       97.17     10.46 o 
   8   3   4       64.58       51.04      9.61 o 
   9   3   4        4.14       18.62     10.66 o 
  -9   4   4       28.42       36.48     11.52 o 
  -8   4   4       89.21       97.25     11.54 o 
  -7   4   4       87.05       90.30     10.30 o 
  -6   4   4       68.68       65.75      8.83 o 
  -5   4   4       77.33       87.79      5.32 o 
  -4   4   4      501.04      501.66      6.37 o 
  -3   4   4       78.70       73.50      2.88 o 
  -2   4   4      418.40      486.55      6.33 o 
  -1   4   4     1998.99     2058.55      9.25 o 
   0   4   4      513.75      519.82      4.07 o 
   1   4   4     4151.24     3896.63     23.11 o 
   2   4   4      153.54      124.03      5.14 o 
   3   4   4       17.53       27.26      1.98 o 
   4   4   4      673.81      645.74      8.38 o 
   5   4   4      333.47      360.78     11.81 o 
   6   4   4      179.60      218.34     11.21 o 
   7   4   4       23.57       11.27      8.94 o 
   8   4   4      117.71      109.55     11.82 o 
   9   4   4        6.41       15.78     10.66 o 
  -9   5   4       17.96       39.28     11.31 o 
  -8   5   4       24.03       26.78     10.25 o 
  -7   5   4        1.74        5.80      8.86 o 
  -6   5   4        2.94       -2.66      7.92 o 
  -5   5   4       90.07       90.64      8.64 o 
  -4   5   4       39.42       37.17      3.44 o 
  -3   5   4       96.01      100.51      3.64 o 
  -2   5   4      156.56      167.72      3.16 o 
  -1   5   4     1114.06     1184.14     12.17 o 
   0   5   4      176.29      203.79      2.50 o 
   1   5   4      775.21      839.42      4.38 o 
   2   5   4      141.15      138.25      4.91 o 
   3   5   4       28.05       23.74      4.09 o 
   4   5   4       86.93       82.36      4.48 o 
   5   5   4      153.52      134.00      9.58 o 
   6   5   4       20.20       28.30      8.34 o 
   7   5   4       13.85        8.36      8.99 o 
   8   5   4        9.55        7.21     10.35 o 
   9   5   4        6.49       12.42     11.12 o 
  -8   6   4        1.42        3.95      9.82 o 
  -7   6   4       40.20       54.89     10.03 o 
  -6   6   4       18.83        4.14      8.08 o 
  -5   6   4       18.43       17.97      7.61 o 
  -4   6   4      909.69      894.17     15.58 o 
  -3   6   4        4.73        0.69      4.27 o 
  -2   6   4      668.92      634.29      6.56 o 
  -1   6   4      640.05      668.77      4.96 o 
   0   6   4       44.23       45.50      1.97 o 
   1   6   4      371.13      301.84      3.43 o 
   2   6   4      695.21      622.96      7.39 o 
   3   6   4       62.07       71.83      4.26 o 
   4   6   4       85.37       91.57      8.13 o 
   5   6   4      116.65      110.65      9.41 o 
   6   6   4      248.73      207.46     11.67 o 
   7   6   4       40.27       46.18     10.33 o 
   8   6   4        5.43       -7.03      9.36 o 
  -8   7   4        5.40        3.90     10.54 o 
  -7   7   4      257.58      285.69     13.84 o 
  -6   7   4      140.63      126.51     10.41 o 
  -5   7   4       13.45       11.43      7.45 o 
  -4   7   4       33.72       33.33      7.07 o 
  -3   7   4       24.93       26.13      4.35 o 
  -2   7   4      558.99      530.16      7.63 o 
  -1   7   4      173.47      138.91      3.71 o 
   0   7   4       29.66       22.05      2.15 o 
   1   7   4        0.08        2.65      2.68 o 
   2   7   4        0.05       -0.04      2.86 o 
   3   7   4        1.34       -1.41      3.19 o 
   4   7   4     1705.72     1855.62     22.75 o 
   5   7   4        0.95       20.17      7.78 o 
   6   7   4       28.18       20.37      8.56 o 
   7   7   4       19.91        3.51      8.85 o 
   8   7   4        2.05       -2.24      9.60 o 
  -8   8   4       10.05       26.10     10.64 o 
  -7   8   4       53.95       59.91     10.53 o 
  -6   8   4       20.72       30.55      8.54 o 
  -5   8   4      318.81      331.76     12.53 o 
  -4   8   4      663.93      652.23     16.41 o 
  -3   8   4      346.38      326.61      7.40 o 
  -2   8   4      865.94      831.34     15.06 o 
  -1   8   4      627.79      612.70     12.46 o 
   0   8   4      794.23      808.19      8.72 o 
   1   8   4      373.25      340.24      7.44 o 
   2   8   4     1301.21     1293.11     21.25 o 
   3   8   4      198.55      183.98      8.68 o 
   4   8   4      259.72      287.74     17.13 o 
   5   8   4      269.20      281.41     11.91 o 
   6   8   4        0.16       -3.16      8.45 o 
   7   8   4       24.43       10.38      9.21 o 
  -7   9   4        0.28       19.57     10.25 o 
  -6   9   4        0.11        3.27      8.13 o 
  -5   9   4       46.13       40.10      5.43 o 
  -4   9   4       17.54       11.80      6.89 o 
  -3   9   4       17.39       14.07      6.74 o 
  -2   9   4      214.51      212.57      7.22 o 
  -1   9   4      607.46      634.28      8.57 o 
   0   9   4       28.69       18.41      3.95 o 
   1   9   4       80.48       84.64      6.18 o 
   2   9   4       74.68       76.31      5.28 o 
   3   9   4       15.70       27.91      5.02 o 
   4   9   4        3.21        0.04      5.03 o 
   5   9   4        0.17       -3.24      5.43 o 
   6   9   4        5.75       -2.31      8.44 o 
   7   9   4       18.67       -5.92     10.19 o 
  -6  10   4        0.32        4.84      8.10 o 
  -5  10   4        1.10        4.10      7.45 o 
  -4  10   4      206.32      249.74     11.55 o 
  -3  10   4       47.95       41.87      7.47 o 
  -2  10   4      213.15      199.32      7.52 o 
  -1  10   4        1.16       -1.28      4.34 o 
   0  10   4      264.86      247.18      6.40 o 
   1  10   4      412.57      415.70      9.34 o 
   2  10   4       21.49       19.86      4.84 o 
   3  10   4       12.66       11.67      8.02 o 
   4  10   4        5.16        5.39      8.36 o 
   5  10   4        0.70       -4.18      5.83 o 
   6  10   4        0.06       -2.76      6.27 o 
  -6  11   4        4.73       42.33     10.00 o 
  -5  11   4       35.85       49.82      9.43 o 
  -3  11   4       51.47       50.61      5.98 o 
  -2  11   4       22.17       17.86      5.27 o 
  -1  11   4       86.55       62.11      5.67 o 
   0  11   4        0.14       -1.21      4.28 o 
   1  11   4       26.11       30.21      5.44 o 
   2  11   4       11.10       15.05      8.51 o 
   3  11   4       27.93       27.23      8.13 o 
   4  11   4       52.27       39.96      9.16 o 
   5  11   4        4.59       10.56      9.20 o 
  -4  12   4        9.86       -9.68     11.12 o 
  -3  12   4       71.92       88.30     20.29 o 
  -2  12   4        6.59        7.05      5.18 o 
  -1  12   4       33.79       33.46      5.51 o 
   0  12   4       67.75       80.13      5.65 o 
   1  12   4        9.96        6.68     10.13 o 
   2  12   4      281.93      317.93     14.53 o 
   3  12   4       49.71       76.54     10.49 o 
   4  12   4        6.15        1.95      8.77 o 
  -3  13   4        4.14        1.97      7.92 o 
  -2  13   4        1.27       -5.37      5.37 o 
  -1  13   4       14.00       10.51      5.64 o 
   0  13   4        5.53       19.93      5.89 o 
   1  13   4       69.03       73.53     10.68 o 
   2  13   4       12.68       22.83     10.38 o 
   3  13   4        4.63       22.54     10.52 o 
  -9   1   5       31.61       19.39      6.99 o 
  -8   1   5       18.46       22.00      6.37 o 
  -7   1   5       12.64        4.35      5.72 o 
  -6   1   5      442.17      420.53      9.18 o 
  -5   1   5       48.15       52.55      5.39 o 
  -4   1   5      223.52      236.68      3.63 o 
  -3   1   5     2971.34     2766.19     15.81 o 
  -2   1   5     2311.62     2413.72     12.48 o 
  -1   1   5     4087.79     3938.43     11.20 o 
   0   1   5     1352.11     1269.20      6.69 o 
   1   1   5      602.32      547.02      4.63 o 
   2   1   5     3374.79     3588.89     12.14 o 
   3   1   5      333.60      339.80      5.34 o 
   4   1   5      475.47      506.52      5.00 o 
   5   1   5       75.82       65.16      5.80 o 
   6   1   5       32.63       29.10      5.07 o 
   7   1   5        7.46       10.18      5.29 o 
   8   1   5        2.88       -3.04      5.47 o 
   9   1   5        4.07       -0.59      8.99 o 
  -9   2   5       38.08       30.28     13.15 o 
  -8   2   5       40.20       31.87      6.63 o 
  -7   2   5      527.97      524.28     10.79 o 
  -6   2   5      108.22       98.64      6.37 o 
  -5   2   5       62.27       49.38      5.19 o 
  -4   2   5      128.51      108.26      3.46 o 
  -3   2   5     1067.96      922.02      5.34 o 
  -2   2   5        0.14        4.56      1.34 o 
  -1   2   5       66.20       98.96      2.05 o 
   0   2   5     6866.56     6195.69     22.16 o 
   1   2   5      607.91      738.99      6.52 o 
   2   2   5      797.03      707.33     13.24 o 
   3   2   5     1726.77     1837.61      9.79 o 
   4   2   5       34.31       37.58      2.58 o 
   5   2   5      896.93      930.15     10.34 o 
   6   2   5      460.44      436.11      8.66 o 
   7   2   5      250.72      264.98      8.17 o 
   8   2   5        3.67       -8.20      8.70 o 
   9   2   5       33.67       40.27     10.73 o 
  -9   3   5       67.23       55.79     11.56 o 
  -8   3   5       33.74       31.30      9.93 o 
  -7   3   5      108.98      110.39      7.14 o 
  -6   3   5       36.70       39.70      5.79 o 
  -5   3   5       60.04       66.73      5.42 o 
  -4   3   5        0.29        0.82      4.04 o 
  -3   3   5      354.18      345.72      4.52 o 
  -2   3   5      473.27      397.78      5.47 o 
  -1   3   5      816.71      824.45      4.50 o 
   0   3   5     1601.02     1688.19      7.13 o 
   1   3   5      101.97      121.44      3.98 o 
   2   3   5      594.28      623.20     12.61 o 
   3   3   5       20.84       21.16      2.30 o 
   4   3   5       84.09       74.83      3.43 o 
   5   3   5       21.48       18.01      3.28 o 
   6   3   5       12.55       11.79      7.90 o 
   7   3   5        6.38        5.82      8.65 o 
   8   3   5        1.73        1.22      8.96 o 
   9   3   5        0.47        0.38      9.78 o 
  -9   4   5        3.77        9.24     11.26 o 
  -8   4   5        0.33       -0.24      9.30 o 
  -7   4   5       54.51       59.56     10.38 o 
  -6   4   5      322.30      295.47     10.16 o 
  -5   4   5       42.67       41.28      5.01 o 
  -4   4   5        9.35       11.22      4.00 o 
  -3   4   5      320.19      313.06      4.45 o 
  -2   4   5      286.24      310.46      4.06 o 
  -1   4   5     1274.79     1194.13      8.20 o 
   0   4   5      206.97      228.84      3.97 o 
   1   4   5      585.88      706.05      4.86 o 
   2   4   5      972.09      962.42      9.16 o 
   3   4   5      213.53      211.84      3.85 o 
   4   4   5      126.00      131.44      5.24 o 
   5   4   5      182.54      194.83      6.22 o 
   6   4   5        4.22       10.75      8.52 o 
   7   4   5       25.63        7.86      9.06 o 
   8   4   5        7.67        0.31      9.74 o 
   9   4   5        0.03       -4.79     10.06 o 
  -9   5   5        0.42       -9.84     10.17 o 
  -8   5   5       78.21       89.39     11.95 o 
  -7   5   5       17.82       29.15      9.82 o 
  -6   5   5      244.59      304.20     12.63 o 
  -5   5   5       19.65       34.69      8.15 o 
  -4   5   5        1.33       -0.17      3.90 o 
  -3   5   5      941.10      868.29      7.79 o 
  -2   5   5      551.37      602.75      4.71 o 
  -1   5   5     4516.27     4639.11     16.89 o 
   0   5   5     3139.75     3195.14     19.68 o 
   1   5   5      777.62      953.75      6.11 o 
   2   5   5      980.34     1061.22     12.40 o 
   3   5   5       48.95       57.78      4.17 o 
   4   5   5       15.76       19.26      7.21 o 
   5   5   5       43.70       35.07      8.62 o 
   6   5   5       69.49       62.56      9.22 o 
   7   5   5       14.21        5.56      9.10 o 
   8   5   5       34.79       35.90     10.64 o 
  -8   6   5        6.26       23.15     11.03 o 
  -7   6   5        0.36       16.18      9.55 o 
  -6   6   5       29.15       37.55      9.37 o 
  -5   6   5        8.02       22.26      7.98 o 
  -4   6   5       29.27       28.66      7.45 o 
  -3   6   5      217.54      192.95      8.32 o 
  -2   6   5      433.22      449.59      4.85 o 
  -1   6   5      118.46      157.36      3.05 o 
   0   6   5      134.70      114.86      3.04 o 
   1   6   5      418.61      407.02      7.30 o 
   2   6   5      147.45      162.75      4.37 o 
   3   6   5       67.25       62.05      4.30 o 
   4   6   5      422.21      405.08      7.81 o 
   5   6   5      325.69      362.21     12.82 o 
   6   6   5      167.90      195.30     11.38 o 
   7   6   5      155.92      129.12     11.74 o 
  -8   7   5        6.01       10.94     10.30 o 
  -7   7   5       17.67       40.91     10.47 o 
  -6   7   5        4.00       10.74      8.50 o 
  -5   7   5        5.50       12.99      7.53 o 
  -4   7   5      480.29      478.74     13.11 o 
  -3   7   5       96.06      101.91      5.29 o 
  -2   7   5     1107.89     1114.67      9.15 o 
  -1   7   5      357.39      359.73      4.98 o 
   0   7   5      361.02      353.92      4.13 o 
   1   7   5        5.74        4.87      3.66 o 
   2   7   5       34.54       39.19      3.49 o 
   3   7   5      146.04      155.81      4.86 o 
   4   7   5      678.54      653.46     14.89 o 
   5   7   5      756.96      769.89     16.71 o 
   6   7   5       21.97       24.19      8.86 o 
   7   7   5       17.50       15.78      9.01 o 
   8   7   5        1.89       -5.27      9.97 o 
  -7   8   5       10.47       27.98      9.55 o 
  -6   8   5        0.57        7.53      8.55 o 
  -5   8   5        8.76       11.17      7.80 o 
  -4   8   5      143.12      142.43      6.36 o 
  -3   8   5       82.54       91.84      5.73 o 
  -2   8   5       10.31        5.72      4.55 o 
  -1   8   5      184.25      185.79      5.27 o 
   0   8   5        0.75        1.45      3.55 o 
   1   8   5      207.74      193.04      4.98 o 
   2   8   5      522.84      510.12      9.08 o 
   3   8   5        6.23        8.20      3.53 o 
   4   8   5       74.90       93.56      6.58 o 
   5   8   5        7.77        7.44      7.77 o 
   6   8   5        6.01        3.19      8.41 o 
   7   8   5        7.18       -2.48      9.69 o 
  -7   9   5       22.77       18.39      9.59 o 
  -6   9   5      127.94      146.17     11.13 o 
  -5   9   5       22.22       17.83      5.17 o 
  -4   9   5       23.69       33.51      7.14 o 
  -3   9   5      245.36      233.22      7.56 o 
  -2   9   5      217.18      223.02     10.62 o 
  -1   9   5      746.19      726.45      9.11 o 
   0   9   5       72.84       71.98      4.58 o 
   1   9   5      183.98      176.04      6.74 o 
   2   9   5      836.35      819.91     11.55 o 
   3   9   5       10.45        9.31      4.77 o 
   4   9   5       13.81       23.63      5.42 o 
   5   9   5       24.26       26.24      9.17 o 
   6   9   5        9.02        9.90      8.70 o 
   7   9   5       19.45        1.82      9.44 o 
  -6  10   5       13.71       20.33      8.47 o 
  -5  10   5        2.75        5.40      7.36 o 
  -4  10   5        8.87       10.11      5.45 o 
  -3  10   5       50.61       30.95      5.31 o 
  -2  10   5       58.91       54.79      5.71 o 
  -1  10   5      471.64      469.32      8.14 o 
   0  10   5       37.42       37.01      4.55 o 
   1  10   5      495.11      495.81     21.10 o 
   2  10   5       87.68       69.34      5.85 o 
   3  10   5      109.32      115.20     10.04 o 
   4  10   5       34.01       32.42      8.67 o 
   5  10   5       18.36       19.77      5.81 o 
   6  10   5       50.16       51.55      7.33 o 
  -5  11   5       25.75       29.85      6.26 o 
  -4  11   5       75.08       66.08      6.67 o 
  -3  11   5        0.12       -1.69      5.07 o 
  -2  11   5        1.07        1.61      8.94 o 
  -1  11   5       43.92       31.14      4.62 o 
   0  11   5      181.53      202.53      6.49 o 
   1  11   5       10.65       13.59      5.54 o 
   2  11   5       19.61       20.50      8.77 o 
   3  11   5       25.66        8.26      8.50 o 
   4  11   5       16.17        4.46      8.41 o 
   5  11   5        5.03        3.47      9.05 o 
  -4  12   5        8.89       -3.71      5.90 o 
  -3  12   5       18.60       31.45     16.04 o 
  -2  12   5        5.50        7.56      7.20 o 
  -1  12   5       53.07       54.61      6.12 o 
   0  12   5        0.17        5.28      4.51 o 
   1  12   5       12.91       12.67      5.35 o 
   2  12   5       19.16       28.41      9.77 o 
   3  12   5       37.99       46.00      9.74 o 
   4  12   5       11.57       -0.12      9.35 o 
  -3  13   5       10.17       -4.36     14.37 o 
  -2  13   5        4.69       -2.53      5.60 o 
  -1  13   5        7.88        5.76      9.65 o 
   0  13   5        8.28       22.08     10.41 o 
   1  13   5        5.90        8.94      5.87 o 
   2  13   5        4.27        7.14      9.57 o 
  -9   0   6       10.65       -3.42      9.71 o 
  -8   0   6       25.30       23.41      9.01 o 
  -7   0   6        6.31       -2.14      8.24 o 
  -6   0   6      178.77      182.20     10.41 o 
  -5   0   6      755.87      688.87     14.56 o 
  -4   0   6       46.87       67.55      3.39 o 
  -3   0   6     1983.82     1961.64      9.84 o 
  -2   0   6     4689.47     4973.75     51.30 o 
  -1   0   6      370.81      394.12      4.11 o 
   0   0   6     3582.42     3353.96     11.76 o 
   1   0   6      454.53      425.71      8.24 o 
   2   0   6       91.26      123.54      6.02 o 
   3   0   6       20.36       26.83      2.86 o 
   4   0   6      903.35      963.81     10.34 o 
   5   0   6        0.13        3.57      5.58 o 
   6   0   6      571.73      617.92     14.32 o 
   7   0   6       27.08       19.27      7.71 o 
   8   0   6        6.24       -3.92      8.20 o 
   9   0   6        2.21        4.67      9.02 o 
  -9   1   6       57.54       52.61     11.32 o 
  -8   1   6        0.00       -5.98      6.31 o 
  -7   1   6        0.19       -5.13      5.82 o 
  -6   1   6       48.49       44.12      6.15 o 
  -5   1   6       84.35       79.76      5.84 o 
  -4   1   6     1123.66     1229.70     15.89 o 
  -3   1   6      406.59      415.27      3.32 o 
  -2   1   6     2578.89     2395.90     12.85 o 
  -1   1   6      177.15      167.59      2.47 o 
   0   1   6        5.86        1.19      1.21 o 
   1   1   6      359.53      358.55      6.03 o 
   2   1   6        1.67        6.94      2.31 o 
   3   1   6      964.96      967.24      5.75 o 
   4   1   6      279.49      278.81      5.12 o 
   5   1   6      111.95      106.74      4.24 o 
   6   1   6       56.28       64.79      5.50 o 
   7   1   6      160.01      137.97     11.04 o 
   8   1   6        8.36       -1.55      5.59 o 
   9   1   6        0.00       -6.70      9.68 o 
  -9   2   6        2.99       -0.24      7.18 o 
  -8   2   6        0.14       -2.23      6.35 o 
  -7   2   6      167.23      162.21      7.90 o 
  -6   2   6       42.66       45.86      6.09 o 
  -5   2   6        0.18       -0.82      3.10 o 
  -4   2   6        2.61        3.36      2.86 o 
  -3   2   6       43.60       41.97      4.38 o 
  -2   2   6       13.65        5.03      1.52 o 
  -1   2   6      406.10      406.64      3.11 o 
   0   2   6     1588.79     1601.66      5.63 o 
   1   2   6      250.79      260.94      3.19 o 
   2   2   6     1044.73     1110.52      6.47 o 
   3   2   6        0.83        1.75      3.06 o 
   4   2   6       83.55      108.43      3.86 o 
   5   2   6        5.35       10.10      3.36 o 
   6   2   6       91.57       72.52      9.41 o 
   7   2   6       12.61        7.78      8.70 o 
   8   2   6        2.40        2.81      8.58 o 
   9   2   6        0.11       -9.00      9.48 o 
  -9   3   6        0.63        8.41     11.24 o 
  -8   3   6       18.99       22.96     10.05 o 
  -7   3   6      222.71      222.15      8.40 o 
  -6   3   6      128.18      123.46      9.98 o 
  -5   3   6      501.99      497.77      6.98 o 
  -4   3   6       10.57        8.37      3.18 o 
  -3   3   6      423.95      392.61      7.22 o 
  -2   3   6     4141.92     4006.27     18.61 o 
  -1   3   6     1023.32     1123.85      6.78 o 
   0   3   6       52.51       20.54      1.81 o 
   1   3   6        0.94        1.33      1.40 o 
   2   3   6     1795.10     1943.59     20.88 o 
   3   3   6     1995.37     1897.53     26.51 o 
   4   3   6      362.77      356.05      5.52 o 
   5   3   6       12.16        6.46      3.17 o 
   6   3   6       26.35       30.42      8.28 o 
   7   3   6       74.74       64.05      9.70 o 
   8   3   6       39.60       50.82     10.18 o 
   9   3   6        1.58      -10.59     10.59 o 
  -9   4   6       25.00       14.97     11.58 o 
  -8   4   6       14.73       17.85     10.17 o 
  -7   4   6      163.52      167.95     12.06 o 
  -6   4   6       68.77       70.30      6.26 o 
  -5   4   6      500.61      481.16      7.10 o 
  -4   4   6        9.28       16.19      3.34 o 
  -3   4   6      131.09      118.75      3.90 o 
  -2   4   6      703.06      760.87      6.02 o 
  -1   4   6      352.16      320.23      3.33 o 
   0   4   6     1114.64     1075.85      5.21 o 
   1   4   6      747.79      801.74      8.29 o 
   2   4   6        5.42        0.58      3.15 o 
   3   4   6      398.98      395.50      7.17 o 
   4   4   6       12.50        8.23      4.06 o 
   5   4   6      101.97       84.79      5.46 o 
   6   4   6      711.41      765.65     17.58 o 
   7   4   6       10.03        9.64      8.91 o 
   8   4   6        2.58       -5.50      9.09 o 
  -8   5   6       56.39       60.39     11.12 o 
  -7   5   6       32.32       30.48      9.82 o 
  -6   5   6       42.01       32.77      9.34 o 
  -5   5   6      286.06      269.93     16.95 o 
  -4   5   6       44.45       35.17      3.80 o 
  -3   5   6      373.26      333.62      6.38 o 
  -2   5   6       67.85       67.83      2.52 o 
  -1   5   6     1002.26      976.01      5.71 o 
   0   5   6        1.37        1.31      1.97 o 
   1   5   6      199.40      220.03      3.77 o 
   2   5   6       86.01       93.32      4.27 o 
   3   5   6       58.59       50.76      4.49 o 
   4   5   6      841.93      823.58     10.50 o 
   5   5   6        1.15       -3.78      7.52 o 
   6   5   6        2.45       16.38      8.13 o 
   7   5   6        1.33       -5.37      9.23 o 
   8   5   6        9.91        8.13      9.76 o 
  -8   6   6        2.51        2.74     10.27 o 
  -7   6   6        0.78       -4.67      9.27 o 
  -6   6   6        1.13       -4.18      8.57 o 
  -5   6   6      243.96      255.33      7.64 o 
  -4   6   6       14.00       11.97      4.94 o 
  -3   6   6        8.30        1.66      2.73 o 
  -2   6   6       63.22       59.84      2.88 o 
  -1   6   6      974.23     1016.43     13.59 o 
   0   6   6      466.63      463.63      6.57 o 
   1   6   6      366.94      394.57      7.12 o 
   2   6   6      565.15      518.68     11.66 o 
   3   6   6       93.33       94.72      4.15 o 
   4   6   6        0.16        5.05      4.32 o 
   5   6   6        7.56        6.47      7.83 o 
   6   6   6       31.41       71.18      9.76 o 
   7   6   6       32.73       40.35     10.28 o 
   8   6   6        7.96       -3.31      9.60 o 
  -8   7   6        4.27       -1.27      9.85 o 
  -7   7   6        5.90       -2.97      9.68 o 
  -6   7   6        3.93       -4.67      8.79 o 
  -5   7   6      145.31      163.98     14.22 o 
  -4   7   6      110.32      106.97     13.94 o 
  -3   7   6       68.89       66.63      4.17 o 
  -2   7   6     1925.88     1951.53     28.05 o 
  -1   7   6      155.60      149.19      4.57 o 
   0   7   6       77.04       71.34      3.75 o 
   1   7   6      134.82      143.84      5.61 o 
   2   7   6      358.45      365.09     10.57 o 
   3   7   6      340.70      338.99      6.33 o 
   4   7   6       58.55       50.96      5.28 o 
   5   7   6      313.38      332.99     12.79 o 
   6   7   6        0.06       12.71      8.67 o 
   7   7   6       35.65       25.56     10.26 o 
   8   7   6        4.86       -0.09      9.61 o 
  -7   8   6       14.11       -1.94      8.86 o 
  -6   8   6       95.77       83.75      7.82 o 
  -5   8   6        0.24        3.77      5.13 o 
  -4   8   6      175.52      176.97      5.50 o 
  -3   8   6       11.33        8.08      4.38 o 
  -2   8   6        8.82        0.67      4.50 o 
  -1   8   6      356.68      361.54     12.32 o 
   0   8   6       34.57       29.56      3.82 o 
   1   8   6      108.84      105.76      7.04 o 
   2   8   6        0.79       -1.54      3.48 o 
   3   8   6        1.38        0.36      3.52 o 
   4   8   6       96.72       90.45      6.19 o 
   5   8   6        0.75       11.83      7.69 o 
   6   8   6       10.50        7.29      8.75 o 
   7   8   6       16.66        7.96      9.27 o 
  -7   9   6        6.32       -2.14      6.22 o 
  -6   9   6        4.42       -2.65      4.58 o 
  -5   9   6        0.44        1.17      4.95 o 
  -4   9   6       83.19       99.41      6.30 o 
  -3   9   6      305.31      298.17      8.13 o 
  -2   9   6      124.06      103.71     10.70 o 
  -1   9   6      138.29      154.58      5.52 o 
   0   9   6       20.72       19.96      4.10 o 
   1   9   6      233.51      229.05      7.50 o 
   2   9   6       20.70       24.50      3.85 o 
   3   9   6       13.65        5.02      3.89 o 
   4   9   6      228.10      233.81      8.17 o 
   5   9   6      123.36      124.71      7.35 o 
   6   9   6        4.27        0.19      6.05 o 
  -6  10   6        7.30       -6.44      8.62 o 
  -5  10   6       72.80       74.11     16.82 o 
  -4  10   6        0.96       -5.16      5.16 o 
  -3  10   6        5.49        1.49      4.97 o 
  -2  10   6        7.96       10.22      4.98 o 
  -1  10   6       34.59       40.61      4.70 o 
   0  10   6      195.05      201.78      6.12 o 
   1  10   6       29.47       31.19      5.61 o 
   2  10   6       15.89       18.71      5.34 o 
   3  10   6        0.87       -5.18      8.07 o 
   4  10   6       83.69       92.19      6.77 o 
   5  10   6        4.83        7.03     10.03 o 
   6  10   6       11.31       10.70      8.32 o 
  -5  11   6       26.55       28.66      9.19 o 
  -4  11   6        4.67       -3.78      7.90 o 
  -3  11   6       84.54       93.39     10.71 o 
  -2  11   6       46.94       41.29      5.54 o 
  -1  11   6       26.60       34.71      7.66 o 
   0  11   6       42.60       48.07      4.81 o 
   1  11   6      142.43      131.68      6.95 o 
   2  11   6      146.33      151.37      7.35 o 
   3  11   6      102.28      123.21     10.94 o 
   4  11   6       20.50       13.96      9.24 o 
   5  11   6        2.26        6.99      9.64 o 
  -4  12   6       24.67       29.77      9.44 o 
  -3  12   6       28.82       22.71      8.80 o 
  -2  12   6       41.52       50.01      8.95 o 
  -1  12   6        4.18       13.34      7.63 o 
   0  12   6       38.44       49.73      6.21 o 
   1  12   6        8.87        8.34      5.54 o 
   2  12   6        1.55        3.71      9.34 o 
   3  12   6       16.11       26.95      9.89 o 
   4  12   6       53.91       33.35      9.64 o 
  -2  13   6        0.01       13.61      8.11 o 
  -1  13   6        2.90       23.20      8.26 o 
   0  13   6       38.51       46.61      6.67 o 
   1  13   6      141.68      139.31      8.12 o 
   2  13   6       19.88       41.84     10.91 o 
  -9   1   7       10.20       -2.13      6.67 o 
  -8   1   7       12.78        5.54      6.35 o 
  -7   1   7        1.53       -3.71      6.00 o 
  -6   1   7      125.07      120.54      7.01 o 
  -5   1   7      102.57      112.31      6.53 o 
  -4   1   7       72.63       85.68      4.63 o 
  -3   1   7      334.77      335.81      5.71 o 
  -2   1   7       19.43       16.76      1.90 o 
  -1   1   7     2743.87     2588.38     10.10 o 
   0   1   7      814.23      852.41      7.79 o 
   1   1   7      396.29      437.71      6.69 o 
   2   1   7       45.98       52.98      3.98 o 
   3   1   7      143.45      123.49      2.78 o 
   4   1   7      231.08      275.00      5.33 o 
   5   1   7        5.59        2.05      3.31 o 
   6   1   7       82.25       80.00      5.91 o 
   7   1   7       32.40       34.82      6.54 o 
   8   1   7        1.84       -2.31      5.80 o 
   9   1   7       12.38        7.46      9.78 o 
  -9   2   7      105.69      128.21      8.92 o 
  -8   2   7       58.53       70.33      7.06 o 
  -7   2   7       70.04       65.24      6.76 o 
  -6   2   7      224.73      232.83      8.26 o 
  -5   2   7        1.21        0.15      5.32 o 
  -4   2   7     3652.51     3463.60     55.50 o 
  -3   2   7       59.97       49.50      3.22 o 
  -2   2   7      126.25      129.90      2.40 o 
  -1   2   7      269.24      267.01      5.53 o 
   0   2   7       23.39       13.39      1.58 o 
   1   2   7     1516.43     1443.72     15.98 o 
   2   2   7      621.76      559.37      4.78 o 
   3   2   7      285.58      258.49      5.69 o 
   4   2   7      541.29      587.59      7.08 o 
   5   2   7       41.08       32.41      3.78 o 
   6   2   7       32.74       19.29      4.00 o 
   7   2   7        6.35       22.37      8.48 o 
   8   2   7        0.54       -6.05      9.35 o 
   9   2   7        3.43      -10.22     10.22 o 
  -9   3   7        4.73       -5.05      9.88 o 
  -8   3   7       49.85       46.28      6.94 o 
  -7   3   7       11.48        8.98      6.62 o 
  -6   3   7       78.01       77.67      6.67 o 
  -5   3   7       31.78       37.62      4.06 o 
  -4   3   7       15.68       19.00      3.41 o 
  -3   3   7       32.39       35.96      3.20 o 
  -2   3   7      270.39      292.37      3.30 o 
  -1   3   7      167.45      150.73      2.29 o 
   0   3   7     1182.52     1234.54      5.80 o 
   1   3   7      462.43      504.03      7.09 o 
   2   3   7        0.02        3.18      3.42 o 
   3   3   7      106.84      100.08      6.73 o 
   4   3   7      193.96      195.67      4.75 o 
   5   3   7      130.62      125.06      9.53 o 
   6   3   7       61.88       56.97      5.61 o 
   7   3   7       21.65       35.55      8.60 o 
   8   3   7       23.68       29.53     10.25 o 
  -8   4   7       53.24       27.20      9.88 o 
  -7   4   7        0.48       -9.03      9.03 o 
  -6   4   7       97.35       85.11      6.54 o 
  -5   4   7      115.15      101.46      4.74 o 
  -4   4   7      374.85      339.50      6.11 o 
  -3   4   7       91.00       71.64      3.73 o 
  -2   4   7       51.70       48.39      2.31 o 
  -1   4   7      700.93      725.59      4.76 o 
   0   4   7      997.20     1104.45      6.68 o 
   1   4   7      795.17      765.87      7.37 o 
   2   4   7      303.93      282.09      5.92 o 
   3   4   7      489.92      550.76     11.76 o 
   4   4   7        2.29        3.56      4.46 o 
   5   4   7      486.04      442.55     16.15 o 
   6   4   7        5.95       24.05      8.88 o 
   7   4   7        2.96        8.19      8.82 o 
   8   4   7        0.65       -6.64     10.52 o 
  -8   5   7       15.41       -8.29     10.89 o 
  -7   5   7      164.58      181.30     12.29 o 
  -6   5   7        7.44       12.02      4.93 o 
  -5   5   7        8.64        6.82      3.96 o 
  -4   5   7      271.21      258.41      5.83 o 
  -3   5   7       58.02       61.26      3.92 o 
  -2   5   7        0.28        1.75      2.34 o 
  -1   5   7     1351.20     1278.66     10.22 o 
   0   5   7       23.90       30.58      2.36 o 
   1   5   7       57.82       83.19      3.06 o 
   2   5   7       53.86       63.37      4.27 o 
   3   5   7      276.09      241.12      9.09 o 
   4   5   7     1568.57     1683.35     15.16 o 
   5   5   7        2.68       -0.87      4.72 o 
   6   5   7        3.73        5.57      8.71 o 
   7   5   7      142.99      135.70     11.65 o 
   8   5   7       56.05       48.80     10.72 o 
  -8   6   7       80.13       70.55     11.42 o 
  -7   6   7      160.25      139.87     11.61 o 
  -6   6   7        5.12       -3.83      5.50 o 
  -5   6   7        1.58       -3.45      4.79 o 
  -4   6   7      331.06      337.56     11.82 o 
  -3   6   7      357.90      330.87      5.11 o 
  -2   6   7      552.93      535.92      6.22 o 
  -1   6   7     1082.87     1106.59      8.29 o 
   0   6   7      324.33      343.46      9.14 o 
   1   6   7      276.63      281.58      9.01 o 
   2   6   7        4.61        2.99      3.76 o 
   3   6   7       38.94       31.23      3.71 o 
   4   6   7       83.12       86.48      5.81 o 
   5   6   7      167.06      144.04     10.28 o 
   6   6   7       58.57       82.56     10.17 o 
   7   6   7       32.60       15.33      9.36 o 
   8   6   7        4.02       -4.23     10.58 o 
  -7   7   7       73.71       53.43     10.36 o 
  -6   7   7        0.09       -8.96      8.96 o 
  -5   7   7       27.64       23.51      5.55 o 
  -4   7   7       17.16        7.09      4.63 o 
  -3   7   7      108.96       92.46      4.35 o 
  -2   7   7     1530.68     1500.31     10.87 o 
  -1   7   7        6.88       13.23      3.39 o 
   0   7   7       77.23       78.88      3.91 o 
   1   7   7      119.94      113.42      5.55 o 
   2   7   7        6.70        6.81      4.59 o 
   3   7   7        0.52       -2.37      3.66 o 
   4   7   7        6.72        0.18      3.72 o 
   5   7   7      112.23      137.43     10.08 o 
   6   7   7       37.45       47.23      9.19 o 
   7   7   7        8.96       11.28      9.65 o 
  -7   8   7        1.08       -7.53      7.88 o 
  -6   8   7        3.95       -5.56      5.56 o 
  -5   8   7        0.15       -2.79      5.22 o 
  -4   8   7      122.90      136.77      6.56 o 
  -3   8   7        5.98        3.38      6.83 o 
  -2   8   7      139.21      119.65      9.28 o 
  -1   8   7       93.66       95.61      4.73 o 
   0   8   7      226.63      217.87      5.66 o 
   1   8   7      262.45      272.85      7.50 o 
   2   8   7       35.15       39.29      3.99 o 
   3   8   7        0.05        1.05      3.76 o 
   4   8   7       51.34       53.81      5.87 o 
   5   8   7        1.87        0.62      9.97 o 
   6   8   7       62.21       55.02      9.56 o 
   7   8   7        2.12        2.17      9.86 o 
  -6   9   7       14.76        4.24      5.85 o 
  -5   9   7       80.47       63.80      9.45 o 
  -4   9   7       23.98       22.06      8.32 o 
  -3   9   7       41.64       34.17      7.72 o 
  -2   9   7      164.31      157.68      9.90 o 
  -1   9   7      129.92      137.66      6.92 o 
   0   9   7      140.85      139.54      6.90 o 
   1   9   7      118.61      109.95      6.34 o 
   2   9   7       10.23       13.69      3.79 o 
   3   9   7       53.74       52.62      4.49 o 
   4   9   7      186.29      176.00      7.67 o 
   5   9   7        5.61        9.25      5.94 o 
   6   9   7        3.79       -4.43      6.21 o 
  -6  10   7        2.70       -8.36      8.36 o 
  -5  10   7      143.24      163.52     11.59 o 
  -4  10   7       36.78       27.26      8.27 o 
  -3  10   7       52.56       65.75      9.14 o 
  -2  10   7       61.82       70.03      8.87 o 
  -1  10   7      175.87      181.52     10.30 o 
   0  10   7      170.61      175.40     11.26 o 
   1  10   7       55.29       47.54      6.03 o 
   2  10   7      284.17      278.25      8.49 o 
   3  10   7        4.11       -3.98      7.94 o 
   4  10   7       55.19       73.35     16.71 o 
   5  10   7       10.54       28.68      7.19 o 
  -5  11   7        1.81       -8.00      8.80 o 
  -4  11   7        4.74       -1.03      8.17 o 
  -3  11   7       12.90        7.43      8.41 o 
  -2  11   7        6.46       23.30      7.97 o 
  -1  11   7       78.43       98.49      9.49 o 
   0  11   7        1.72       -0.58      7.59 o 
   1  11   7      210.24      209.45      8.34 o 
   2  11   7       68.36       72.17      6.50 o 
   3  11   7        0.00       -5.57      8.14 o 
   4  11   7       11.18       -0.61      9.19 o 
   5  11   7       47.56       63.67     11.43 o 
  -4  12   7       33.21       32.65      9.90 o 
  -3  12   7        0.58        6.22      8.44 o 
  -2  12   7       11.28       30.01      8.60 o 
  -1  12   7        0.26       18.05      8.15 o 
   0  12   7       45.33       56.35      6.60 o 
   1  12   7       46.14       38.93      6.47 o 
   2  12   7       60.93       88.08     11.55 o 
   3  12   7       32.92       58.74     10.87 o 
  -1  13   7        0.00       22.46      8.49 o 
   0  13   7       46.67       56.97      7.07 o 
   1  13   7       26.75       10.27      6.81 o 
  -9   0   8        0.87       -5.71      9.23 o 
  -8   0   8      108.91      108.04     11.01 o 
  -7   0   8      146.53      144.02     11.23 o 
  -6   0   8        0.23       -0.12      8.24 o 
  -5   0   8      390.66      349.90     12.47 o 
  -4   0   8      251.28      238.67     10.43 o 
  -3   0   8     6331.52     6248.71     67.25 o 
  -2   0   8     2141.16     2328.09     18.93 o 
  -1   0   8      729.34      773.58     11.60 o 
   0   0   8     2892.03     2777.22     17.92 o 
   1   0   8      886.64      953.91     13.56 o 
   2   0   8      853.84      744.35     12.91 o 
   3   0   8      131.00      143.22      4.55 o 
   4   0   8      639.95      582.08     13.26 o 
   5   0   8       93.81      121.87      8.33 o 
   6   0   8        8.71        9.00      6.92 o 
   7   0   8       58.31       77.83      9.21 o 
   8   0   8        3.19       -4.87      8.43 o 
  -9   1   8       19.12       16.68      7.52 o 
  -8   1   8       40.79       49.60      7.10 o 
  -7   1   8        0.83       -1.47      8.06 o 
  -6   1   8       86.96       86.22      9.18 o 
  -5   1   8        3.10        0.96      5.60 o 
  -4   1   8        9.53       13.79      3.26 o 
  -3   1   8      753.20      737.95      5.92 o 
  -2   1   8      117.05      141.63      2.87 o 
  -1   1   8      264.94      328.09      4.11 o 
   0   1   8     3866.27     4066.49     33.00 o 
   1   1   8      337.17      329.12      4.32 o 
   2   1   8      469.18      508.20      9.44 o 
   3   1   8        9.50       19.57      3.11 o 
   4   1   8      189.13      160.09      8.61 o 
   5   1   8      220.94      225.43      5.68 o 
   6   1   8       36.65       26.68      5.08 o 
   7   1   8        0.18        7.79      5.51 o 
   8   1   8        1.14        5.29      9.05 o 
  -9   2   8        0.12       12.32     17.56 o 
  -8   2   8        4.03        3.63      8.12 o 
  -7   2   8        0.08        0.30      6.18 o 
  -6   2   8       13.50        7.55      6.08 o 
  -5   2   8      416.13      395.61      9.37 o 
  -4   2   8        5.07        4.97      3.55 o 
  -3   2   8       11.24        8.95      3.10 o 
  -2   2   8       13.96       14.66      2.25 o 
  -1   2   8        0.01        0.97      1.91 o 
   0   2   8       36.85       47.98      1.91 o 
   1   2   8      143.30      138.99      2.62 o 
   2   2   8      238.23      248.03      7.09 o 
   3   2   8      110.06       98.13      4.57 o 
   4   2   8      255.51      252.26      9.45 o 
   5   2   8       49.14       51.66      4.17 o 
   6   2   8        4.68        2.00      3.98 o 
   7   2   8       34.94       37.54      8.97 o 
   8   2   8        2.73       -0.29      9.02 o 
  -8   3   8        0.62       -0.37      9.98 o 
  -7   3   8        7.50       -0.50      9.68 o 
  -6   3   8      495.11      512.46     10.80 o 
  -5   3   8       44.29       48.46      4.24 o 
  -4   3   8        3.75        4.63      3.50 o 
  -3   3   8       86.12       76.22      3.92 o 
  -2   3   8       15.22       19.94      2.31 o 
  -1   3   8      338.94      327.36      3.55 o 
   0   3   8     1283.59     1246.58      5.73 o 
   1   3   8       45.61       36.48      2.59 o 
   2   3   8     1071.78     1254.84     16.69 o 
   3   3   8       14.26       30.91      6.26 o 
   4   3   8      152.58      114.88      5.86 o 
   5   3   8       63.39       79.21      6.83 o 
   6   3   8       11.23        3.75      5.18 o 
   7   3   8        0.36        8.98      8.77 o 
   8   3   8       13.41       20.83      9.64 o 
  -8   4   8       30.60        7.47     10.06 o 
  -7   4   8       39.96       47.26      9.96 o 
  -6   4   8      128.56      115.53      7.20 o 
  -5   4   8      187.77      174.56      5.51 o 
  -4   4   8      411.94      377.20      6.71 o 
  -3   4   8     2063.01     2025.30     12.57 o 
  -2   4   8        5.84        2.07      3.16 o 
  -1   4   8      111.37      108.46      3.51 o 
   0   4   8      202.95      166.44      2.94 o 
   1   4   8      178.65      193.30      2.88 o 
   2   4   8      526.76      517.54      7.69 o 
   3   4   8       93.44       91.94      7.45 o 
   4   4   8      906.44      869.34     26.41 o 
   5   4   8      224.51      244.88     11.69 o 
   6   4   8      101.45       90.01      9.97 o 
   7   4   8        2.22       10.39      8.89 o 
   8   4   8       24.73       26.99     11.04 o 
  -8   5   8       13.77       -7.04      9.07 o 
  -7   5   8       30.00       24.98      9.18 o 
  -6   5   8       22.34       19.84      8.85 o 
  -5   5   8      234.51      232.26      6.11 o 
  -4   5   8      330.87      320.42      6.43 o 
  -3   5   8       95.43      101.10      4.56 o 
  -2   5   8        6.73       11.95      3.39 o 
  -1   5   8      551.55      548.37      8.11 o 
   0   5   8        0.45       -1.50      2.07 o 
   1   5   8       33.09       33.57      2.89 o 
   2   5   8       41.95       51.24      4.21 o 
   3   5   8       24.27       13.64      6.06 o 
   4   5   8       15.57       18.93      5.29 o 
   5   5   8        2.47       -0.94      4.62 o 
   6   5   8      147.50      131.75     10.76 o 
   7   5   8        2.17       10.42      9.54 o 
   8   5   8        1.24       -6.69     10.34 o 
  -8   6   8        6.25      -10.15     10.15 o 
  -7   6   8        0.57        2.56      8.86 o 
  -6   6   8       73.00       64.15      6.06 o 
  -5   6   8       44.45       36.58      5.31 o 
  -4   6   8      166.42      166.85      6.76 o 
  -3   6   8       60.33       50.73      4.21 o 
  -2   6   8       90.06       97.20      4.40 o 
  -1   6   8      131.49      112.30      5.99 o 
   0   6   8        0.04        0.86      4.03 o 
   1   6   8      140.00      141.25      5.56 o 
   2   6   8        5.19        4.40      4.10 o 
   3   6   8      210.86      205.28      7.69 o 
   4   6   8       56.50       64.69      6.81 o 
   5   6   8       47.28       54.25      9.12 o 
   6   6   8       39.15       40.62      9.73 o 
   7   6   8       21.51       58.67     10.66 o 
  -6   7   8       68.42       61.13      8.35 o 
  -5   7   8        0.10       -5.19      5.19 o 
  -4   7   8       39.11       37.00      5.21 o 
  -3   7   8       31.80       43.63      5.10 o 
  -2   7   8        1.65        7.06      7.13 o 
  -1   7   8      923.91      943.17     20.84 o 
   0   7   8      222.02      207.60      6.76 o 
   1   7   8       65.68       70.17      5.26 o 
   2   7   8      221.83      239.16      9.75 o 
   3   7   8       18.76       17.00      3.97 o 
   4   7   8       49.12       45.34      4.44 o 
   5   7   8       21.02       17.07      8.14 o 
   6   7   8        0.38       12.12      8.86 o 
   7   7   8       13.44       21.35      9.81 o 
  -6   8   8       23.96       13.81      6.07 o 
  -5   8   8        9.16       -2.95      6.78 o 
  -4   8   8      199.99      197.83      7.48 o 
  -3   8   8       57.35       73.58      8.36 o 
  -2   8   8      799.59      815.55     17.45 o 
  -1   8   8      377.51      394.88     15.60 o 
   0   8   8       60.94       68.59      5.91 o 
   1   8   8      359.72      394.22     10.73 o 
   2   8   8       91.70       88.49      5.79 o 
   3   8   8      255.54      255.28      6.37 o 
   4   8   8      104.22       89.38      6.56 o 
   5   8   8      106.31      133.07      9.89 o 
   6   8   8       40.74       79.05     10.39 o 
   7   8   8       19.12       12.90     10.48 o 
  -6   9   8        5.01        1.64      7.91 o 
  -5   9   8       10.26       19.82      7.78 o 
  -4   9   8       50.02       41.88      8.56 o 
  -3   9   8       10.74        2.91      7.57 o 
  -2   9   8       22.05       28.53      7.70 o 
  -1   9   8        1.38        0.04      7.08 o 
   0   9   8       59.52       68.25      6.03 o 
   1   9   8       13.07       14.68      5.19 o 
   2   9   8        0.03        2.51      3.91 o 
   3   9   8        0.27       -4.05      4.05 o 
   4   9   8        0.39        5.96      5.45 o 
   5   9   8        9.58       13.67      5.90 o 
   6   9   8       10.05       17.95     23.04 o 
  -5  10   8        5.80       -4.11      8.05 o 
  -4  10   8        1.41        3.30      7.68 o 
  -3  10   8      104.79      119.39     10.25 o 
  -2  10   8       12.75       32.92      8.17 o 
  -1  10   8       34.68       42.81      8.57 o 
   0  10   8       32.99       33.48      5.89 o 
   1  10   8      115.73      109.89      6.93 o 
   2  10   8       59.05       59.29      6.19 o 
   3  10   8       18.19       17.47      5.39 o 
   4  10   8        2.42        0.26      5.47 o 
   5  10   8        1.15       30.08     22.16 o 
  -4  11   8        5.31       11.54      8.45 o 
  -3  11   8       24.93       30.51      8.70 o 
  -2  11   8       74.23      107.22     10.20 o 
  -1  11   8        4.43        5.72      7.40 o 
   0  11   8       10.15       -1.12      5.60 o 
   1  11   8        2.61        1.10      5.68 o 
   2  11   8       21.40       32.73      6.32 o 
   3  11   8        2.07        0.45      8.38 o 
   4  11   8        2.08       -1.58      9.26 o 
  -3  12   8        4.91       22.03      8.89 o 
  -2  12   8       38.08       53.71      9.19 o 
  -1  12   8       73.58       77.55      9.55 o 
   0  12   8        1.98       -3.19      7.45 o 
   1  12   8        8.79        3.40      6.01 o 
   2  12   8       27.31       33.31      8.55 o 
   3  12   8      152.13      185.04     13.50 o 
  -8   1   9        2.62       11.41      6.84 o 
  -7   1   9      105.41      113.83     10.32 o 
  -6   1   9       36.13       32.14      6.46 o 
  -5   1   9      375.89      357.92      9.33 o 
  -4   1   9      349.14      338.29      8.69 o 
  -3   1   9      283.75      312.20      4.51 o 
  -2   1   9     1793.36     1620.88     12.51 o 
  -1   1   9      102.45       88.80      3.16 o 
   0   1   9      603.97      582.24      6.50 o 
   1   1   9      164.08      211.57      5.02 o 
   2   1   9      518.35      446.80      6.19 o 
   3   1   9      501.67      529.91      8.20 o 
   4   1   9       38.81       36.06      6.53 o 
   5   1   9       34.67       22.96      4.06 o 
   6   1   9        7.38        2.83      5.02 o 
   7   1   9       32.56       40.99      6.22 o 
   8   1   9        8.76        2.15      9.10 o 
  -8   2   9       25.06       32.11      9.64 o 
  -7   2   9        0.25        1.89      9.36 o 
  -6   2   9       37.38       32.67      6.49 o 
  -5   2   9       84.11       97.65      6.86 o 
  -4   2   9      310.24      309.93     11.04 o 
  -3   2   9        0.87        3.10      3.24 o 
  -2   2   9     1567.56     1517.46      8.61 o 
  -1   2   9       10.04        4.66      2.30 o 
   0   2   9       34.31       23.90      2.74 o 
   1   2   9      971.53     1014.33      5.96 o 
   2   2   9      900.21      862.15     16.70 o 
   3   2   9     1402.19     1464.38     19.31 o 
   4   2   9       19.72       25.72      6.70 o 
   5   2   9       38.71       28.25      4.08 o 
   6   2   9      379.59      404.31      7.59 o 
   7   2   9        6.73       14.32      8.56 o 
   8   2   9        5.36       12.70      9.05 o 
  -8   3   9       11.49       16.46      9.06 o 
  -7   3   9        2.39       -1.71      6.03 o 
  -6   3   9       89.41       93.80     10.38 o 
  -5   3   9      324.86      330.86      9.12 o 
  -4   3   9      247.05      226.96      8.87 o 
  -3   3   9      221.86      214.42      5.40 o 
  -2   3   9      128.88      119.06      3.44 o 
  -1   3   9        2.93        3.05      2.09 o 
   0   3   9      165.49      181.02      4.43 o 
   1   3   9        0.02       -0.67      2.37 o 
   2   3   9        0.23        0.17      6.23 o 
   3   3   9      137.30      143.37      8.49 o 
   4   3   9      114.87      102.90      8.13 o 
   5   3   9      137.83      137.06      6.76 o 
   6   3   9       25.39       19.52      5.59 o 
   7   3   9        1.54        2.60      8.60 o 
   8   3   9        0.07        2.41      9.40 o 
  -8   4   9        7.84       -4.26      9.43 o 
  -7   4   9        0.02       -5.94      5.94 o 
  -6   4   9       52.37       53.07      6.34 o 
  -5   4   9       79.55       78.80      4.88 o 
  -4   4   9       53.19       48.90      5.40 o 
  -3   4   9       10.50       17.63      3.86 o 
  -2   4   9      122.69      121.39      4.56 o 
  -1   4   9      327.20      299.47      4.94 o 
   0   4   9      118.88      111.49      2.90 o 
   1   4   9      200.31      204.46      4.28 o 
   2   4   9       46.07       53.94      4.03 o 
   3   4   9      151.74      130.54      8.36 o 
   4   4   9       10.90        6.25      5.15 o 
   5   4   9        8.14        2.59      6.61 o 
   6   4   9        1.52       13.34     10.35 o 
   7   4   9        8.48        7.05      9.03 o 
   8   4   9        2.38        6.07     10.58 o 
  -7   5   9      208.12      231.63     13.75 o 
  -6   5   9       38.70       31.90      9.38 o 
  -5   5   9      135.89      149.09      5.61 o 
  -4   5   9      394.42      399.97      9.57 o 
  -3   5   9      547.35      473.84      8.34 o 
  -2   5   9     1233.78     1248.44     10.50 o 
  -1   5   9      278.76      279.65      7.03 o 
   0   5   9       16.51        9.97      3.02 o 
   1   5   9       23.26       13.04      3.66 o 
   2   5   9      152.23      143.42      5.57 o 
   3   5   9        8.69       17.03      4.31 o 
   4   5   9       49.72       52.90      5.76 o 
   5   5   9        0.66       -0.42      4.97 o 
   6   5   9        3.34       -6.02      8.51 o 
   7   5   9       70.74       75.27     10.81 o 
  -7   6   9        0.45        0.74      8.89 o 
  -6   6   9        1.33        4.98      5.28 o 
  -5   6   9       19.12       16.26      5.39 o 
  -4   6   9        0.34        3.83      5.09 o 
  -3   6   9       30.73       28.55      4.00 o 
  -2   6   9      171.18      153.07      5.11 o 
  -1   6   9      139.71      138.73     10.43 o 
   0   6   9       71.35       68.89      5.02 o 
   1   6   9      127.72      123.70      9.89 o 
   2   6   9       65.70       65.74      6.60 o 
   3   6   9      125.41      118.59      7.91 o 
   4   6   9       75.57       72.59      6.16 o 
   5   6   9      107.51       95.03      6.39 o 
   6   6   9       76.66       75.16     10.40 o 
   7   6   9        2.02       29.77     10.25 o 
  -7   7   9       48.05       24.84      9.54 o 
  -6   7   9       50.18       57.81     15.54 o 
  -5   7   9       28.33       19.41      5.30 o 
  -4   7   9       62.51       71.63      5.94 o 
  -3   7   9       46.12       50.62      5.30 o 
  -2   7   9        0.24       -0.47      6.59 o 
  -1   7   9      788.70      804.58     16.81 o 
   0   7   9      313.09      292.31      7.82 o 
   1   7   9      458.67      450.94     10.06 o 
   2   7   9        6.22        9.21      4.63 o 
   3   7   9        0.30       -1.28      3.79 o 
   4   7   9        9.63       18.47      4.34 o 
   5   7   9        0.09       -5.73      7.93 o 
   6   7   9        5.58       16.39      8.61 o 
   7   7   9        5.56       26.05      9.91 o 
  -6   8   9        0.59      -10.53     10.53 o 
  -5   8   9       23.07       23.17      5.73 o 
  -4   8   9       11.06       24.71      8.05 o 
  -3   8   9        6.33        1.38      7.36 o 
  -2   8   9       15.27       18.31      7.41 o 
  -1   8   9      275.79      263.96     11.53 o 
   0   8   9       55.62       53.65      5.85 o 
   1   8   9       61.17       71.91      5.96 o 
   2   8   9       38.60       30.15      5.17 o 
   3   8   9        8.03       -0.46      3.94 o 
   4   8   9       41.40       43.60      4.85 o 
   5   8   9        0.05       -2.48      5.60 o 
   6   8   9       25.98       64.66     10.75 o 
  -6   9   9        0.05        2.78      7.98 o 
  -5   9   9       83.31       85.12     10.07 o 
  -4   9   9       21.42       29.75      8.45 o 
  -3   9   9       35.16       52.38      8.74 o 
  -2   9   9      372.66      360.07     13.54 o 
  -1   9   9       25.04       33.44      7.84 o 
   0   9   9       27.34       18.81      5.39 o 
   1   9   9       31.68       27.79      5.61 o 
   2   9   9      107.85      101.95      5.21 o 
   3   9   9       98.27      109.81      5.56 o 
   4   9   9       42.61       35.80     14.14 o 
   5   9   9       17.21       20.62      6.12 o 
   6   9   9        4.94       31.69     26.20 o 
  -5  10   9       36.21       44.64      9.26 o 
  -4  10   9        9.51       17.16      8.66 o 
  -3  10   9       75.13       70.98      9.30 o 
  -2  10   9        3.02       -1.80      7.57 o 
  -1  10   9        5.20       -2.07      6.98 o 
   0  10   9        7.27        0.13      5.64 o 
   1  10   9        9.10       14.01      5.44 o 
   2  10   9       88.51      104.01      6.92 o 
   3  10   9       37.73       31.95      5.82 o 
   4  10   9       28.86       13.82      7.69 o 
   5  10   9        1.70       26.80     13.27 o 
  -4  11   9       40.30       63.78     10.55 o 
  -3  11   9       20.76       32.63      9.27 o 
  -2  11   9        2.32       17.38      8.51 o 
  -1  11   9       14.29        5.91      6.47 o 
   0  11   9        1.84       -3.44      6.05 o 
   1  11   9       25.68       25.94      6.53 o 
   2  11   9        0.12        8.88      5.78 o 
   3  11   9        6.20       17.63      9.15 o 
   4  11   9        6.50       -9.21      9.21 o 
  -2  12   9        1.28        3.77      7.66 o 
  -1  12   9       13.69        9.45      7.65 o 
   0  12   9        0.12       -3.04      9.77 o 
   1  12   9       23.71       25.38      9.37 o 
   2  12   9        8.36       23.88      6.64 o 
  -8   0  10        3.10        4.13      9.82 o 
  -7   0  10       13.12       27.66      9.80 o 
  -6   0  10      176.19      184.55     12.28 o 
  -5   0  10      122.33      119.19     10.28 o 
  -4   0  10      966.10      898.18     17.65 o 
  -3   0  10      137.77      132.25      5.30 o 
  -2   0  10      251.66      252.52      6.30 o 
  -1   0  10      100.94       99.43      5.03 o 
   0   0  10        0.67        2.49      3.30 o 
   1   0  10      582.54      582.11     34.75 o 
   2   0  10      345.18      381.26     11.64 o 
   3   0  10      105.41       92.01      8.60 o 
   4   0  10      138.55      136.77      9.79 o 
   5   0  10      172.73      159.09      7.02 o 
   6   0  10      191.12      148.36      9.98 o 
   7   0  10       15.73       39.78      9.05 o 
   8   0  10        0.00       13.16      9.29 o 
  -8   1  10        0.01        4.23      6.79 o 
  -7   1  10       10.40       16.94      6.74 o 
  -6   1  10      164.94      168.58      8.39 o 
  -5   1  10       82.43       73.29      6.93 o 
  -4   1  10      155.23      142.55      8.60 o 
  -3   1  10      182.64      174.82      5.11 o 
  -2   1  10       85.41       78.74      3.33 o 
  -1   1  10      196.89      190.54      4.12 o 
   0   1  10      573.15      627.55      9.42 o 
   1   1  10      771.62      772.87      8.12 o 
   2   1  10      208.84      209.96     10.28 o 
   3   1  10      983.60      950.72     25.17 o 
   4   1  10       70.17       75.67      6.74 o 
   5   1  10        1.50       -0.02      3.93 o 
   6   1  10        0.01       -3.15      4.20 o 
   7   1  10        0.12        5.39      5.73 o 
   8   1  10       16.66       35.70     10.13 o 
  -8   2  10        4.28        5.89      7.19 o 
  -7   2  10       11.27       17.01      6.59 o 
  -6   2  10       13.73        9.84      6.36 o 
  -5   2  10       17.04       21.18      5.90 o 
  -4   2  10      152.11      144.65      5.19 o 
  -3   2  10       54.79       50.44      4.13 o 
  -2   2  10       31.44       30.60      3.00 o 
  -1   2  10       10.42       14.53      2.95 o 
   0   2  10      104.42      109.98      3.63 o 
   1   2  10       43.20       39.32      3.10 o 
   2   2  10       77.22       79.37      6.85 o 
   3   2  10        1.89        1.51      5.03 o 
   4   2  10        5.86        9.82      7.29 o 
   5   2  10      114.10       96.84      4.98 o 
   6   2  10        0.12       -0.28      5.46 o 
   7   2  10        6.69        4.61      8.74 o 
   8   2  10        0.40       10.65      9.53 o 
  -8   3  10       22.51       20.43      8.90 o 
  -7   3  10       13.55       13.45     12.17 o 
  -6   3  10       25.78       36.99      6.38 o 
  -5   3  10       10.55        7.31      5.74 o 
  -4   3  10       32.94       37.05      4.44 o 
  -3   3  10      260.03      246.61      6.01 o 
  -2   3  10      360.90      345.60      6.34 o 
  -1   3  10     1357.06     1392.54     11.98 o 
   0   3  10        0.04        1.28      2.60 o 
   1   3  10       30.31       30.73      3.52 o 
   2   3  10       14.19       13.35      7.05 o 
   3   3  10      275.09      253.76     10.45 o 
   4   3  10      630.11      706.32     15.53 o 
   5   3  10       32.11       31.97      5.72 o 
   6   3  10       56.18       42.39      6.01 o 
   7   3  10        6.80        8.03      9.24 o 
   8   3  10        0.14       14.57      9.98 o 
  -8   4  10        0.05       11.92      9.18 o 
  -7   4  10       22.02       25.57      7.86 o 
  -6   4  10        4.71       11.07      5.88 o 
  -5   4  10       22.01       27.72      5.86 o 
  -4   4  10     1338.71     1337.55     17.49 o 
  -3   4  10        3.05        0.61      4.07 o 
  -2   4  10       20.82       21.89      3.92 o 
  -1   4  10      340.37      317.62      6.01 o 
   0   4  10       42.47       34.31      3.96 o 
   1   4  10       84.75       88.24      4.77 o 
   2   4  10      279.75      303.78     11.17 o 
   3   4  10       69.14       66.02      8.31 o 
   4   4  10       31.30       33.55      8.24 o 
   5   4  10       43.30       44.18      6.03 o 
   6   4  10       49.48       43.38      9.02 o 
   7   4  10        3.11        8.30      9.44 o 
  -7   5  10       27.16       36.07     10.06 o 
  -6   5  10        2.60       18.15      9.07 o 
  -5   5  10       16.00       29.56      5.11 o 
  -4   5  10       11.60        9.78      4.06 o 
  -3   5  10      576.24      570.11      8.28 o 
  -2   5  10     1269.09     1236.27     10.83 o 
  -1   5  10       11.09       13.23      4.50 o 
   0   5  10       45.93       50.53      7.23 o 
   1   5  10       23.41       17.37      7.21 o 
   2   5  10      250.17      260.90      6.85 o 
   3   5  10      121.64      115.63      5.71 o 
   4   5  10      123.73      118.51      6.76 o 
   5   5  10       74.25       69.59      6.18 o 
   6   5  10       38.77       14.11      8.88 o 
   7   5  10        0.64       24.31     10.26 o 
  -7   6  10        8.11        6.19      9.03 o 
  -6   6  10       11.04       18.65      9.10 o 
  -5   6  10       37.14       50.50      5.94 o 
  -4   6  10       53.32       57.79      6.19 o 
  -3   6  10       27.87       31.21      3.96 o 
  -2   6  10      231.38      206.15      5.71 o 
  -1   6  10        0.60        3.90      4.63 o 
   0   6  10       77.66       76.38      6.09 o 
   1   6  10       14.95       31.25      4.96 o 
   2   6  10      191.18      208.43      6.89 o 
   3   6  10       37.02       29.36      4.97 o 
   4   6  10       57.43       60.09      4.69 o 
   5   6  10       15.22        5.35      5.32 o 
   6   6  10        9.58       -9.16      9.16 o 
   7   6  10        9.91       34.10     10.32 o 
  -7   7  10        7.78       19.93      8.57 o 
  -6   7  10       91.34      108.83      7.24 o 
  -5   7  10        0.44        7.88      5.06 o 
  -4   7  10        1.51       10.29      5.07 o 
  -3   7  10        1.55        3.21      4.75 o 
  -2   7  10       29.58       32.33      7.51 o 
  -1   7  10      322.07      318.10     12.26 o 
   0   7  10        4.49        3.73      4.93 o 
   1   7  10       74.20       68.96      5.72 o 
   2   7  10       15.16        7.38      5.02 o 
   3   7  10       87.59       89.27      5.91 o 
   4   7  10      118.86      133.20      5.71 o 
   5   7  10        1.56       -2.88      5.36 o 
   6   7  10       13.61       -6.39      8.75 o 
  -6   8  10        2.31        5.01      5.73 o 
  -5   8  10       44.78       73.63     11.74 o 
  -4   8  10       11.12       13.67      7.41 o 
  -3   8  10       33.73       41.56      8.16 o 
  -2   8  10       14.71        8.43      7.80 o 
  -1   8  10       20.23       13.16      7.63 o 
   0   8  10        0.58        0.07      5.12 o 
   1   8  10       61.74       60.00      7.63 o 
   2   8  10       64.02       51.93      5.57 o 
   3   8  10        0.06       -4.20      4.20 o 
   4   8  10        2.01        9.18      4.42 o 
   5   8  10       11.38        2.70      7.08 o 
   6   8  10        0.01       -5.05     19.02 o 
  -5   9  10        4.37       22.92      8.70 o 
  -4   9  10       34.31       39.46      8.86 o 
  -3   9  10       20.20       19.18      7.54 o 
  -2   9  10      169.32      154.62     10.64 o 
  -1   9  10        7.85        1.91      8.46 o 
   0   9  10       32.89       38.76      5.74 o 
   1   9  10       81.06       79.83      6.30 o 
   2   9  10       11.03       15.68      5.60 o 
   3   9  10        0.44       -0.25      4.89 o 
   4   9  10       13.22        4.07      4.48 o 
   5   9  10       94.21      108.47     21.10 o 
  -5  10  10        2.77       15.45      8.73 o 
  -4  10  10       13.84       19.26      8.96 o 
  -3  10  10        6.00        4.99      7.65 o 
  -2  10  10       27.69       16.60      8.56 o 
  -1  10  10        5.35       -7.11      8.70 o 
   0  10  10       64.76       60.45     13.59 o 
   1  10  10       28.82       34.41      9.27 o 
   2  10  10       37.40       44.71      9.21 o 
   3  10  10        0.79       -0.59      7.28 o 
   4  10  10       77.51       61.39      7.08 o 
  -3  11  10        8.72       26.70      9.01 o 
  -2  11  10        1.34       -1.44      8.17 o 
  -1  11  10       29.18       23.42      9.33 o 
   0  11  10      103.71      107.30      7.59 o 
   1  11  10        4.64       -1.75     10.86 o 
   2  11  10        0.29        2.18      5.95 o 
   3  11  10       33.57       38.92     21.84 o 
  -1  12  10        1.07      -10.18     10.18 o 
   0  12  10       10.51       10.94      6.70 o 
   1  12  10        9.83       12.90     15.21 o 
  -8   1  11       12.73       23.44      7.15 o 
  -7   1  11        0.26        0.97      6.64 o 
  -6   1  11       18.21       25.46      6.69 o 
  -5   1  11       97.34      121.01      7.59 o 
  -4   1  11       53.77       56.42      6.50 o 
  -3   1  11        2.38        2.54      3.85 o 
  -2   1  11        1.42       -0.62      2.78 o 
  -1   1  11       14.59       22.07      3.12 o 
   0   1  11      432.88      417.15      5.77 o 
   1   1  11       94.40       82.82     10.09 o 
   2   1  11       19.48       15.90      5.04 o 
   3   1  11      339.28      388.19     21.04 o 
   4   1  11      148.87      119.72      6.88 o 
   5   1  11       13.73       18.11      4.42 o 
   6   1  11        1.21       -3.15      4.40 o 
   7   1  11        0.03       -9.52      9.52 o 
   8   1  11       34.61       59.59     11.29 o 
  -8   2  11       64.51       70.84     20.77 o 
  -7   2  11       40.36       49.30     13.16 o 
  -6   2  11       15.03       18.91      6.25 o 
  -5   2  11      194.92      173.28      7.96 o 
  -4   2  11       88.17       81.17      6.82 o 
  -3   2  11     1789.73     1788.34     17.49 o 
  -2   2  11       10.85        4.71      3.10 o 
  -1   2  11        3.47        4.02      2.98 o 
   0   2  11      791.24      822.46      7.50 o 
   1   2  11      730.99      708.01      8.22 o 
   2   2  11      232.48      232.06     12.91 o 
   3   2  11        8.25        3.55      5.34 o 
   4   2  11       73.34       68.16      8.51 o 
   5   2  11        3.21        1.25      4.28 o 
   6   2  11       11.83        5.73      5.33 o 
   7   2  11        1.32       -8.52      8.52 o 
  -8   3  11        9.27        7.10     16.17 o 
  -7   3  11       27.18       40.30     17.17 o 
  -6   3  11       19.84       25.00      6.37 o 
  -5   3  11       22.82       23.70      6.08 o 
  -4   3  11       69.82       70.01      4.89 o 
  -3   3  11       86.83       80.31      4.85 o 
  -2   3  11      216.20      219.19      6.49 o 
  -1   3  11        4.71        5.79      3.13 o 
   0   3  11      329.10      331.50      6.21 o 
   1   3  11       59.00       59.89      4.07 o 
   2   3  11       60.80       58.13      8.00 o 
   3   3  11      501.81      490.24     13.77 o 
   4   3  11      280.96      244.08     11.46 o 
   5   3  11       51.76       53.65      6.14 o 
   6   3  11       21.78       24.83      5.97 o 
   7   3  11        0.02       -8.94      8.94 o 
  -7   4  11        8.13       16.45     12.90 o 
  -6   4  11        1.11        6.76      6.07 o 
  -5   4  11       54.33       61.03      6.65 o 
  -4   4  11       27.90       27.80      4.37 o 
  -3   4  11       43.60       32.72      4.37 o 
  -2   4  11      136.80      146.13      5.45 o 
  -1   4  11       10.50        1.18      3.87 o 
   0   4  11        1.43        1.00      4.43 o 
   1   4  11       76.40       58.31      7.45 o 
   2   4  11        3.65        6.28      7.31 o 
   3   4  11      105.19      111.03      9.39 o 
   4   4  11       11.74       17.57      7.54 o 
   5   4  11        9.98       14.10      5.57 o 
   6   4  11        5.54        7.43      8.15 o 
   7   4  11        0.45       -9.96      9.96 o 
  -7   5  11        2.67       31.00     10.86 o 
  -6   5  11       56.75       75.82     10.40 o 
  -5   5  11       30.18       28.15      5.29 o 
  -4   5  11        3.42        3.09      4.05 o 
  -3   5  11       18.08       16.76      4.10 o 
  -2   5  11        2.55        3.16      4.10 o 
  -1   5  11       59.52       57.31      5.52 o 
   0   5  11      591.61      604.98      9.72 o 
   1   5  11       21.62       21.32      7.77 o 
   2   5  11        0.53        2.65      7.49 o 
   3   5  11       59.22       64.26      8.77 o 
   4   5  11      120.95      116.35      9.59 o 
   5   5  11       99.73      125.21     17.85 o 
   6   5  11        2.09       -9.32      9.32 o 
   7   5  11        2.21        4.52      9.83 o 
  -7   6  11       56.31       85.48     11.68 o 
  -6   6  11       64.25       95.40     10.59 o 
  -5   6  11      210.20      184.76      7.79 o 
  -4   6  11      217.04      217.71      6.41 o 
  -3   6  11        0.71        1.66      3.96 o 
  -2   6  11       92.86       95.55      7.17 o 
  -1   6  11       33.73       37.75      7.91 o 
   0   6  11      446.30      470.96     13.92 o 
   1   6  11      398.02      396.83     13.35 o 
   2   6  11       89.53       85.49      9.13 o 
   3   6  11        5.57        5.65      7.32 o 
   4   6  11        3.75        8.67      5.50 o 
   5   6  11        0.15       -3.72      5.73 o 
   6   6  11        6.44       -8.97      8.97 o 
  -6   7  11       15.84       36.65     10.03 o 
  -5   7  11        0.07        4.05      5.24 o 
  -4   7  11        2.10        1.66      5.18 o 
  -3   7  11       97.78       95.88      6.46 o 
  -2   7  11       40.33       35.40      8.08 o 
  -1   7  11       11.61       14.04      7.46 o 
   0   7  11       42.41       51.27      8.80 o 
   1   7  11       73.85       76.91      9.06 o 
   2   7  11       71.35       82.26      9.16 o 
   3   7  11       53.69       41.32      8.39 o 
   4   7  11       14.38       30.96      5.71 o 
   5   7  11       11.38        5.44      5.48 o 
   6   7  11        0.85       -9.60      9.60 o 
  -6   8  11       21.00       39.47      6.44 o 
  -5   8  11        9.40       11.34      6.69 o 
  -4   8  11        0.65        1.26      7.18 o 
  -3   8  11       30.79       20.09      8.05 o 
  -2   8  11        6.56        3.80      8.13 o 
  -1   8  11        2.19        9.81      8.03 o 
   0   8  11        0.06        7.29      8.07 o 
   1   8  11       37.04       38.29      8.36 o 
   2   8  11       60.93       52.07      8.85 o 
   3   8  11        3.78       -7.78      7.78 o 
   4   8  11       21.11       17.07      7.60 o 
   5   8  11       13.89        7.35      8.20 o 
  -5   9  11       36.85       62.00      9.82 o 
  -4   9  11        0.02       -5.79      8.33 o 
  -3   9  11       16.24        4.89      7.78 o 
  -2   9  11        9.68        0.56      8.81 o 
  -1   9  11        1.18        1.88      8.51 o 
   0   9  11       82.85       94.68     10.33 o 
   1   9  11        0.14        6.72      8.17 o 
   2   9  11        0.07       -3.71      7.67 o 
   3   9  11        2.25        7.81      7.31 o 
   4   9  11        0.51       -0.63      5.85 o 
   5   9  11       15.25        1.24      8.61 o 
  -4  10  11       19.30       38.80      9.54 o 
  -3  10  11        3.04        1.05      8.73 o 
  -2  10  11      229.08      225.00     13.13 o 
  -1  10  11       30.33       32.82      9.93 o 
   0  10  11        1.30       12.91      9.12 o 
   1  10  11        5.76        9.29      8.54 o 
   2  10  11        6.62       12.80      8.74 o 
   3  10  11       38.52       18.67      6.22 o 
   4  10  11        0.97       -6.30      8.31 o 
  -2  11  11       40.91       16.09      9.22 o 
  -1  11  11        3.95       -4.11      9.50 o 
   0  11  11        1.06       10.30      9.52 o 
   1  11  11        4.30       13.79      8.72 o 
   2  11  11       34.76       28.79      9.25 o 
  -8   0  12        0.34        0.29     10.02 o 
  -7   0  12        4.84       12.24      9.59 o 
  -6   0  12       28.40       23.51      9.18 o 
  -5   0  12        2.29        6.70      8.95 o 
  -4   0  12      870.04      847.32     18.82 o 
  -3   0  12      348.06      298.89     12.59 o 
  -2   0  12      488.66      472.76      8.91 o 
  -1   0  12       62.59       59.97      6.98 o 
   0   0  12       67.98       57.62      5.14 o 
   1   0  12      787.80      873.31     16.48 o 
   2   0  12      661.71      655.56     15.61 o 
   3   0  12     1319.40     1419.69     22.47 o 
   4   0  12        0.40       -1.50      7.68 o 
   5   0  12       25.61       12.45      8.25 o 
   6   0  12       71.82       92.69     10.05 o 
   7   0  12        4.97       -7.63      8.38 o 
  -7   1  12        0.09       -2.67      6.95 o 
  -6   1  12        3.18        2.01      6.34 o 
  -5   1  12      191.35      182.27      8.33 o 
  -4   1  12       20.01       12.04      8.27 o 
  -3   1  12       98.53      117.16      5.19 o 
  -2   1  12       88.61       77.25      3.87 o 
  -1   1  12        7.27        2.14      3.15 o 
   0   1  12        0.29       -0.68      3.34 o 
   1   1  12       21.35       18.69      4.95 o 
   2   1  12        2.70        3.66      5.21 o 
   3   1  12        3.19        9.74      6.10 o 
   4   1  12       27.04       11.20      8.88 o 
   5   1  12       64.47       52.20      8.87 o 
   6   1  12        0.01        0.46      4.55 o 
   7   1  12        9.71       -5.27      8.89 o 
  -7   2  12       24.59       17.19      8.63 o 
  -6   2  12        4.36        9.23      6.23 o 
  -5   2  12        1.89        8.21     11.69 o 
  -4   2  12        0.01        1.74      5.70 o 
  -3   2  12        0.79       -0.33      4.18 o 
  -2   2  12       91.83       92.99      7.76 o 
  -1   2  12       35.23       34.18      3.58 o 
   0   2  12      289.07      280.59      5.36 o 
   1   2  12       29.16       34.65      5.36 o 
   2   2  12      130.69      131.48     11.39 o 
   3   2  12      385.11      345.76      9.15 o 
   4   2  12        1.75        8.04      7.52 o 
   5   2  12       33.28       27.96      5.98 o 
   6   2  12       11.94       15.12      7.93 o 
   7   2  12        0.91       -8.49      8.49 o 
  -7   3  12       30.84       33.88     11.91 o 
  -6   3  12        0.30        1.91      6.33 o 
  -5   3  12       67.96       79.31     12.62 o 
  -4   3  12        9.66        8.28      4.25 o 
  -3   3  12       10.84        6.50      4.11 o 
  -2   3  12      420.12      400.81      7.49 o 
  -1   3  12        2.10       -2.29      3.28 o 
   0   3  12        4.33        3.11      3.72 o 
   1   3  12      123.34      129.71      5.10 o 
   2   3  12       22.92       18.17      7.61 o 
   3   3  12       30.40       45.51      8.69 o 
   4   3  12       57.18       80.25      9.01 o 
   5   3  12       44.71       41.20      6.25 o 
   6   3  12        1.50        9.59      6.01 o 
   7   3  12        3.34       -4.78      9.32 o 
  -7   4  12       18.74       31.80      7.27 o 
  -6   4  12        0.11        3.00     10.41 o 
  -5   4  12        1.43       -0.19      5.87 o 
  -4   4  12        8.89       10.24      5.37 o 
  -3   4  12        5.93        5.73      4.12 o 
  -2   4  12      541.39      526.04      8.20 o 
  -1   4  12      303.51      309.85      6.79 o 
   0   4  12      184.44      172.66      6.68 o 
   1   4  12       57.97       64.86      5.46 o 
   2   4  12      232.69      244.79     11.53 o 
   3   4  12      112.54      111.50      9.94 o 
   4   4  12        0.19       -1.27      7.72 o 
   5   4  12       98.25       80.67      7.01 o 
   6   4  12      148.09      149.60     15.72 o 
   7   4  12       19.47       11.31      9.60 o 
  -7   5  12        2.75       11.29      9.52 o 
  -6   5  12       16.07       27.61      9.58 o 
  -5   5  12        0.84       -1.97      5.77 o 
  -4   5  12       37.08       35.29      4.80 o 
  -3   5  12        9.24        5.82      4.09 o 
  -2   5  12       51.03       48.92      4.52 o 
  -1   5  12       40.04       41.24      7.36 o 
   0   5  12        1.95       -2.95      4.52 o 
   1   5  12       35.82       15.70      7.71 o 
   2   5  12       20.21       15.72      7.87 o 
   3   5  12        1.22        2.99      7.73 o 
   4   5  12       11.18        3.18      7.46 o 
   5   5  12       20.26        7.27      5.95 o 
   6   5  12        2.37        5.33      6.95 o 
  -6   6  12        5.34       17.85      9.66 o 
  -5   6  12       22.35       13.50      6.21 o 
  -4   6  12        0.69       -2.29      4.43 o 
  -3   6  12        0.34        1.31      4.05 o 
  -2   6  12       16.56       25.67      4.21 o 
  -1   6  12       92.90       90.69      9.20 o 
   0   6  12      114.95      110.65      9.67 o 
   1   6  12       24.81       30.89      8.26 o 
   2   6  12        2.13        6.35      7.74 o 
   3   6  12       16.07        8.28      8.00 o 
   4   6  12       15.81       24.76      8.18 o 
   5   6  12        8.88        0.59      6.23 o 
   6   6  12        5.96       -9.52      9.52 o 
  -6   7  12        1.12       19.78      9.01 o 
  -5   7  12       96.07       96.28      7.04 o 
  -4   7  12       25.29       16.76      5.56 o 
  -3   7  12        7.25       10.71      7.89 o 
  -2   7  12       94.47      103.93      9.77 o 
  -1   7  12       25.73       27.38      8.58 o 
   0   7  12       92.03      101.65      9.84 o 
   1   7  12       26.00       29.46      8.79 o 
   2   7  12       53.27       48.46      9.11 o 
   3   7  12        3.31       22.63      8.33 o 
   4   7  12       18.23       29.32      6.33 o 
   5   7  12       17.07       16.98      6.25 o 
  -5   8  12       45.81       47.74      9.18 o 
  -4   8  12       29.10       22.70      9.11 o 
  -3   8  12      105.80      111.75     10.73 o 
  -2   8  12       92.38       79.04     10.19 o 
  -1   8  12      213.05      232.95     12.71 o 
   0   8  12       77.94       85.60     10.01 o 
   1   8  12       62.60       53.89      9.72 o 
   2   8  12       46.67       46.67      9.19 o 
   3   8  12       19.94       13.33      9.06 o 
   4   8  12        7.77       13.43      6.18 o 
   5   8  12       42.90       25.41     10.13 o 
  -4   9  12       45.82       34.85      9.77 o 
  -3   9  12        0.13       -9.10      9.10 o 
  -2   9  12       97.58      105.90     11.29 o 
  -1   9  12       13.24       21.55      9.10 o 
   0   9  12        9.64       21.51      9.50 o 
   1   9  12        0.03       -1.25      8.29 o 
   2   9  12        9.87        3.17      8.36 o 
   3   9  12        1.58        7.03     13.61 o 
   4   9  12        0.55        2.72      6.21 o 
  -3  10  12       38.82       24.54      9.52 o 
  -2  10  12        2.97        2.37      9.41 o 
  -1  10  12       31.56       35.33     10.28 o 
   0  10  12        1.18        1.68      9.14 o 
   1  10  12        0.60        6.36      9.11 o 
   2  10  12        3.57       -8.72      8.88 o 
   3  10  12        1.13        1.56      8.57 o 
  -1  11  12        0.12       17.18      9.70 o 
   0  11  12        0.54        9.98      9.54 o 
   1  11  12        5.55       18.08      9.35 o 
  -7   1  13        0.05       -6.95      6.95 o 
  -6   1  13      174.53      175.80      9.03 o 
  -5   1  13       63.72       59.88     14.10 o 
  -4   1  13       24.60       29.65      7.37 o 
  -3   1  13       32.83       21.95      6.36 o 
  -2   1  13      196.42      191.30      5.04 o 
  -1   1  13      323.97      358.74      6.68 o 
   0   1  13       75.45       62.88      3.94 o 
   1   1  13       89.14       76.40      6.07 o 
   2   1  13      149.13      157.06      7.44 o 
   3   1  13      236.82      209.78      8.15 o 
   4   1  13        0.44        0.47      7.05 o 
   5   1  13        6.23        3.03      8.26 o 
   6   1  13        4.06        2.73      5.25 o 
   7   1  13        1.77       -9.33      9.33 o 
  -7   2  13       15.38        9.25      6.69 o 
  -6   2  13        1.01       -1.41      6.27 o 
  -5   2  13        2.49        4.11      7.52 o 
  -4   2  13        4.64        1.67      6.61 o 
  -3   2  13      328.09      333.30      7.24 o 
  -2   2  13       24.52       15.47      4.35 o 
  -1   2  13        6.72        3.86      3.49 o 
   0   2  13       45.02       41.65      4.38 o 
   1   2  13        0.01        0.74      5.03 o 
   2   2  13      646.93      734.34     11.98 o 
   3   2  13      139.96      147.12      7.56 o 
   4   2  13       26.06       37.29      8.71 o 
   5   2  13       47.76       43.18      9.13 o 
   6   2  13       14.89       17.73      7.56 o 
   7   2  13        5.17       -9.02     10.18 o 
  -7   3  13        1.01        5.09      6.86 o 
  -6   3  13       22.54       20.79     11.81 o 
  -5   3  13       15.36       17.25      9.37 o 
  -4   3  13        9.05        3.94      5.65 o 
  -3   3  13       20.80       14.51      4.32 o 
  -2   3  13       21.14       21.43      4.40 o 
  -1   3  13       24.47       15.66      3.58 o 
   0   3  13      216.96      203.60      5.92 o 
   1   3  13      133.60      123.89      6.92 o 
   2   3  13       12.70       15.58      8.41 o 
   3   3  13       12.09        2.46      7.91 o 
   4   3  13        1.70        3.52      8.26 o 
   5   3  13        3.20        6.57      5.68 o 
   6   3  13        2.11        2.33      5.95 o 
  -7   4  13        0.04        2.76      6.59 o 
  -6   4  13        5.34       13.54      6.73 o 
  -5   4  13        9.37       -0.39      6.08 o 
  -4   4  13       66.25       67.82      5.00 o 
  -3   4  13        0.05       -2.22      3.97 o 
  -2   4  13       79.09       75.94      4.85 o 
  -1   4  13      139.02      140.96      5.60 o 
   0   4  13        0.34       -1.19      4.89 o 
   1   4  13        7.89       16.62      8.29 o 
   2   4  13        5.24       -0.36      8.06 o 
   3   4  13        0.37        6.49      8.14 o 
   4   4  13        0.11       -5.37      8.03 o 
   5   4  13        0.94        7.42      6.32 o 
   6   4  13        1.03        1.41      6.53 o 
  -6   5  13       97.83      107.06      8.01 o 
  -5   5  13       29.57       11.84      6.00 o 
  -4   5  13      113.70      120.58      7.50 o 
  -3   5  13        9.04        7.87      4.28 o 
  -2   5  13        4.70        1.23      3.93 o 
  -1   5  13       27.28       30.66      6.45 o 
   0   5  13        5.65       13.17      5.01 o 
   1   5  13       12.76        8.02      7.87 o 
   2   5  13        4.83        9.57      8.24 o 
   3   5  13       58.78       48.98      8.82 o 
   4   5  13        5.08        0.97      8.35 o 
   5   5  13        3.25       -0.30      6.12 o 
   6   5  13        0.05        2.70     12.51 o 
  -6   6  13        1.09        0.98      9.60 o 
  -5   6  13        0.96       -8.37      8.37 o 
  -4   6  13        4.98        5.89      4.43 o 
  -3   6  13       21.09       25.00      4.51 o 
  -2   6  13      156.69      180.27      6.16 o 
  -1   6  13       60.32       42.45      8.89 o 
   0   6  13       11.87        8.47      7.80 o 
   1   6  13        8.78        2.76      8.17 o 
   2   6  13      122.90      147.22     11.23 o 
   3   6  13       55.00       57.91      9.56 o 
   4   6  13       55.17       50.16      9.59 o 
   5   6  13       80.15       77.54      9.43 o 
  -5   7  13      118.17      124.18      8.00 o 
  -4   7  13       37.00       24.24      6.32 o 
  -3   7  13       55.67       51.30      8.63 o 
  -2   7  13       63.52       62.46      9.45 o 
  -1   7  13        4.47        4.63      8.46 o 
   0   7  13        7.74        8.97      8.91 o 
   1   7  13       97.30       88.59     10.46 o 
   2   7  13      223.82      200.27     12.02 o 
   3   7  13       15.11       16.71      8.73 o 
   4   7  13        1.44        7.38      6.25 o 
   5   7  13        5.28        7.48      8.17 o 
  -5   8  13        0.00       -4.82      9.19 o 
  -4   8  13       10.04        9.90      8.62 o 
  -3   8  13        2.71       14.31      8.93 o 
  -2   8  13       10.32       11.46      9.23 o 
  -1   8  13        0.00        5.61      9.32 o 
   0   8  13       20.34       14.76      8.96 o 
   1   8  13        2.08        0.92      8.69 o 
   2   8  13       63.36       65.86     10.06 o 
   3   8  13        0.26        1.24      8.98 o 
   4   8  13       58.90       65.43      7.16 o 
  -4   9  13       19.72        7.07      9.37 o 
  -3   9  13        4.84        9.63      8.90 o 
  -2   9  13       33.62       52.72     10.63 o 
  -1   9  13      106.07      132.17     11.75 o 
   0   9  13       71.39       72.47     10.90 o 
   1   9  13       14.83       16.18      8.86 o 
   2   9  13        2.03       -8.55      8.55 o 
   3   9  13        9.98       14.72      6.56 o 
  -2  10  13       16.03       24.09     10.64 o 
  -1  10  13       19.15       37.85     11.02 o 
   0  10  13       39.10       49.21     11.12 o 
   1  10  13        3.55        2.84      9.56 o 
   2  10  13       10.96       -3.36      9.67 o 
  -7   0  14        0.45       -9.24      9.24 o 
  -6   0  14        0.50       -0.70      9.52 o 
  -5   0  14        0.04        3.22      9.37 o 
  -4   0  14       12.55       24.37      9.52 o 
  -3   0  14      862.04      833.66     19.61 o 
  -2   0  14        4.70       -1.72      5.55 o 
  -1   0  14       21.34       26.49      5.50 o 
   0   0  14      208.59      208.08      8.29 o 
   1   0  14       62.62       40.98      8.42 o 
   2   0  14       76.27       53.68      8.99 o 
   3   0  14       49.84       69.73      9.87 o 
   4   0  14      108.62      122.89     11.29 o 
   5   0  14       14.75        1.89      9.05 o 
   6   0  14       10.06       22.89      9.48 o 
  -7   1  14        0.38       -6.62      7.07 o 
  -6   1  14        1.14       -6.12      6.77 o 
  -5   1  14        2.40        9.63     11.30 o 
  -4   1  14       44.27       44.39      7.55 o 
  -3   1  14      123.15      111.89      7.72 o 
  -2   1  14        1.18        0.65      4.89 o 
  -1   1  14       52.82       46.23      4.06 o 
   0   1  14       66.97       71.84      4.30 o 
   1   1  14        1.01       -4.24      5.33 o 
   2   1  14        0.93        0.64      5.70 o 
   3   1  14      198.79      224.03      8.80 o 
   4   1  14      150.53      158.79      8.45 o 
   5   1  14       30.34       50.71      9.87 o 
   6   1  14        3.60       -0.49      6.42 o 
  -6   2  14        1.03        4.26      9.54 o 
  -5   2  14       14.04       10.91      6.49 o 
  -4   2  14       44.63       55.32     19.46 o 
  -3   2  14        3.25        0.41      4.53 o 
  -2   2  14       60.47       63.68      5.01 o 
  -1   2  14        3.01        2.10      3.55 o 
   0   2  14       88.51       97.13      6.22 o 
   1   2  14       98.85       85.48      6.61 o 
   2   2  14        0.30        7.85      5.87 o 
   3   2  14        0.12       -0.80      5.84 o 
   4   2  14        5.48       13.44      8.68 o 
   5   2  14        1.52        1.87      8.64 o 
   6   2  14        2.52       -4.15      6.17 o 
  -6   3  14        0.02       12.83      9.54 o 
  -5   3  14       69.09       80.95      7.40 o 
  -4   3  14        0.88       -4.67      5.78 o 
  -3   3  14        0.83        1.10      4.23 o 
  -2   3  14        4.99       12.01      4.28 o 
  -1   3  14       37.64       36.75      3.89 o 
   0   3  14      529.83      542.68      9.54 o 
   1   3  14       99.76       93.39      6.68 o 
   2   3  14      112.71      106.21     10.25 o 
   3   3  14        0.21       -8.29      8.49 o 
   4   3  14        0.10       -2.60      8.34 o 
   5   3  14       15.31       21.56      9.31 o 
   6   3  14        1.83        0.59      6.34 o 
  -6   4  14        8.99       11.86      6.56 o 
  -5   4  14        0.91       -5.98      5.98 o 
  -4   4  14       10.10        8.12      5.93 o 
  -3   4  14       27.46       23.84      4.60 o 
  -2   4  14       32.43       38.59      4.54 o 
  -1   4  14        0.09       -3.23      5.10 o 
   0   4  14       66.60       66.31      6.05 o 
   1   4  14        4.96        5.73      8.13 o 
   2   4  14       14.91       11.54      8.18 o 
   3   4  14       17.17       36.71      9.34 o 
   4   4  14       46.58       40.89      9.07 o 
   5   4  14        1.56        7.17      6.59 o 
   6   4  14        0.08        7.79      6.94 o 
  -6   5  14       25.97       17.76      6.72 o 
  -5   5  14        0.11       -5.91      5.91 o 
  -4   5  14       20.22       17.61      4.76 o 
  -3   5  14        2.68        4.43      4.36 o 
  -2   5  14       19.84       13.70      4.35 o 
  -1   5  14       13.68        4.84      5.25 o 
   0   5  14      166.07      137.84     10.38 o 
   1   5  14      114.97      113.85     10.60 o 
   2   5  14       34.46       47.05      9.77 o 
   3   5  14       15.86       15.21      8.76 o 
   4   5  14        5.57       -2.43      8.19 o 
   5   5  14        1.44        3.67      6.15 o 
  -5   6  14       20.56        0.03      8.14 o 
  -4   6  14        6.28       13.09      4.79 o 
  -3   6  14        4.96       12.17      4.45 o 
  -2   6  14       10.76       15.18      8.32 o 
  -1   6  14        0.25       -0.32      8.11 o 
   0   6  14       37.43       23.20      9.16 o 
   1   6  14       35.89       29.65      9.19 o 
   2   6  14        1.92        7.12      9.03 o 
   3   6  14        0.21        6.28      8.74 o 
   4   6  14        1.93        2.77      8.91 o 
   5   6  14        5.95        2.83     10.11 o 
  -5   7  14       35.41       49.49      8.61 o 
  -4   7  14        0.13        2.84      6.21 o 
  -3   7  14       23.18       23.76      7.12 o 
  -2   7  14       30.85       43.67      9.18 o 
  -1   7  14      114.56      125.60     11.26 o 
   0   7  14      147.02      169.90     12.27 o 
   1   7  14        1.11       -8.35      9.25 o 
   2   7  14        1.76        5.00      9.00 o 
   3   7  14       14.19       21.56      8.99 o 
   4   7  14       21.22       29.31      9.57 o 
  -4   8  14       48.64       81.39     11.20 o 
  -3   8  14       21.50       29.42      9.81 o 
  -2   8  14        3.31        9.10      9.04 o 
  -1   8  14        3.85        0.92      9.18 o 
   0   8  14       18.40       13.37      9.60 o 
   1   8  14        1.16       -5.87      9.33 o 
   2   8  14        0.01       -4.06      9.23 o 
   3   8  14        1.38        7.34      8.60 o 
  -3   9  14       10.55       22.51     10.87 o 
  -2   9  14       28.10       42.42     10.38 o 
  -1   9  14       27.91       30.04     10.21 o 
   0   9  14        2.13       -7.44      9.67 o 
   1   9  14       94.55       89.70     11.50 o 
   2   9  14       42.29       37.65      9.70 o 
  -6   1  15        1.57       18.25      7.14 o 
  -5   1  15        5.51       12.36      6.78 o 
  -4   1  15       60.76       56.55      7.12 o 
  -3   1  15       24.28       18.54      7.75 o 
  -2   1  15        7.26        2.44      4.51 o 
  -1   1  15        0.57        1.30      3.77 o 
   0   1  15        5.43        7.84      4.33 o 
   1   1  15       18.69       31.19      6.08 o 
   2   1  15        0.14        5.07      5.70 o 
   3   1  15        0.00       -3.57      6.04 o 
   4   1  15       36.05       55.08      7.08 o 
   5   1  15       26.34       16.18      8.93 o 
   6   1  15        1.72        0.00      8.44 o 
  -6   2  15       14.53       11.70     12.54 o 
  -5   2  15       18.94       26.16      6.77 o 
  -4   2  15      117.26      131.15      8.33 o 
  -3   2  15        6.57        4.76      6.45 o 
  -2   2  15       46.47       59.32      5.65 o 
  -1   2  15        0.26        1.12      3.63 o 
   0   2  15       80.83       80.75      5.56 o 
   1   2  15       39.06       42.86      6.94 o 
   2   2  15       87.27       66.46      6.89 o 
   3   2  15      102.88       94.83     10.33 o 
   4   2  15        2.78       10.11      9.68 o 
   5   2  15        6.79        4.30      8.89 o 
  -6   3  15        0.23       -5.32     16.89 o 
  -5   3  15        0.10        3.72      8.52 o 
  -4   3  15        9.18       12.73     14.49 o 
  -3   3  15       30.50       27.83      7.41 o 
  -2   3  15        9.30        4.12      4.43 o 
  -1   3  15        0.32        0.34      4.40 o 
   0   3  15        2.73        5.12      4.40 o 
   1   3  15        6.42        6.21      5.75 o 
   2   3  15      136.95      145.95     11.19 o 
   3   3  15       75.96       65.22     10.11 o 
   4   3  15        4.69       14.67      9.10 o 
   5   3  15        2.40        8.02      9.11 o 
  -5   4  15        0.66       -3.51      6.00 o 
  -4   4  15       17.45       23.75      7.07 o 
  -3   4  15       11.62       11.42      4.68 o 
  -2   4  15       11.60       10.68      4.39 o 
  -1   4  15        3.44       -0.57      5.33 o 
   0   4  15        3.08       11.06      7.38 o 
   1   4  15        2.02       10.61      8.80 o 
   2   4  15        0.34       -2.45      9.12 o 
   3   4  15       13.02        7.30      9.17 o 
   4   4  15        0.00        2.50      9.15 o 
   5   4  15        7.03       18.53      9.51 o 
  -5   5  15       24.44       21.31      6.76 o 
  -4   5  15       20.68       23.84      5.09 o 
  -3   5  15        0.86        8.16      4.63 o 
  -2   5  15        0.09       -4.35      4.35 o 
  -1   5  15       63.76       63.30      6.32 o 
   0   5  15       33.54       47.40      9.31 o 
   1   5  15       95.42      109.96     11.30 o 
   2   5  15        0.00        1.96      9.27 o 
   3   5  15        0.01       -6.01      9.17 o 
   4   5  15       57.94       67.29     10.64 o 
   5   5  15       60.69       72.46      8.06 o 
  -4   6  15       82.89       95.83      6.25 o 
  -3   6  15       30.56       37.05      7.24 o 
  -2   6  15       27.22       29.78      9.27 o 
  -1   6  15       66.35       68.19     10.56 o 
   0   6  15       12.51        0.63      9.08 o 
   1   6  15       16.51       21.90      9.45 o 
   2   6  15       83.12       85.51     10.98 o 
   3   6  15        2.48        7.61      9.42 o 
   4   6  15        2.38       -5.20      8.88 o 
  -4   7  15        1.24       13.57      9.03 o 
  -3   7  15        8.82       14.09      9.48 o 
  -2   7  15       14.23       14.76      9.17 o 
  -1   7  15        0.00        1.31      9.54 o 
   0   7  15        1.87       -9.65      9.65 o 
   1   7  15        9.79       13.65      9.86 o 
   2   7  15        2.33       18.75      9.93 o 
   3   7  15        2.54        8.22      9.74 o 
  -3   8  15       14.47       21.93      9.63 o 
  -2   8  15        6.39        1.89      9.15 o 
  -1   8  15       27.59       17.70     10.22 o 
   0   8  15        3.53       -9.53      9.53 o 
   1   8  15       25.16       21.63     10.11 o 
   2   8  15       19.20       19.41     10.14 o 
   0   9  15        5.14       -8.57     10.87 o 
  -5   0  16        1.36        5.15      8.94 o 
  -4   0  16        4.95        7.61      9.62 o 
  -3   0  16      246.19      307.54     14.34 o 
  -2   0  16        8.88       20.05      9.18 o 
  -1   0  16      178.98      169.28     13.38 o 
   0   0  16        3.61        4.61      7.72 o 
   1   0  16       38.98       43.17      9.15 o 
   2   0  16      120.61      129.48     11.31 o 
   3   0  16        0.39        5.91      8.58 o 
   4   0  16        0.70        0.71      9.21 o 
   5   0  16       11.14       -5.55      9.63 o 
  -5   1  16        0.00        9.68      7.57 o 
  -4   1  16       88.42       81.61      7.48 o 
  -3   1  16        1.64       -3.98      6.33 o 
  -2   1  16       67.90       70.43      5.62 o 
  -1   1  16       62.05       71.54      4.67 o 
   0   1  16       28.74       22.83      4.88 o 
   1   1  16       14.31        9.09      5.94 o 
   2   1  16       34.64       30.85      6.68 o 
   3   1  16       39.75       54.83     12.15 o 
   4   1  16        0.03       -0.86     10.47 o 
   5   1  16       10.98       -5.64      9.42 o 
  -5   2  16       16.47       17.52      6.73 o 
  -4   2  16        0.07        3.05     18.55 o 
  -3   2  16       15.03       13.66      6.26 o 
  -2   2  16        4.59        4.33      4.60 o 
  -1   2  16        2.13        3.11      4.75 o 
   0   2  16        2.87        1.66      4.53 o 
   1   2  16        0.14       -0.47      5.80 o 
   2   2  16       46.39       48.08      6.88 o 
   3   2  16       14.83       13.11      6.38 o 
   4   2  16        5.04       10.30      9.84 o 
   5   2  16        3.42        1.10     10.20 o 
  -5   3  16        0.00       -5.63     17.37 o 
  -4   3  16       28.16       42.43      7.07 o 
  -3   3  16        1.51       -4.26      6.30 o 
  -2   3  16       11.27        9.26      4.69 o 
  -1   3  16        4.58        8.52      6.31 o 
   0   3  16       14.04       29.23      5.03 o 
   1   3  16        0.85       -5.93      5.93 o 
   2   3  16       19.32       11.69      9.26 o 
   3   3  16       21.64        8.85      9.19 o 
   4   3  16       23.26       32.11     10.01 o 
   5   3  16        0.99        6.90     10.22 o 
  -5   4  16       25.24       29.18     10.30 o 
  -4   4  16        4.68       15.66      6.42 o 
  -3   4  16        3.93        4.52      6.04 o 
  -2   4  16        1.50       -2.81      4.56 o 
  -1   4  16       20.38       30.33     13.88 o 
   0   4  16       22.85       35.44      6.06 o 
   1   4  16      101.94      103.43     11.16 o 
   2   4  16      175.52      203.29     12.99 o 
   3   4  16        9.67       -0.25      9.49 o 
   4   4  16       12.75       19.22      9.45 o 
  -4   5  16       12.50       28.47      6.44 o 
  -3   5  16        0.42        2.10      5.01 o 
  -2   5  16        7.89        2.37      4.56 o 
  -1   5  16        3.22        5.85      8.06 o 
   0   5  16        0.16        4.33      8.95 o 
   1   5  16        0.37       17.33      9.47 o 
   2   5  16        0.16       -0.34      9.49 o 
   3   5  16        0.00       -4.96      9.01 o 
   4   5  16        2.41       -7.65      9.32 o 
  -4   6  16       13.30       36.97      6.86 o 
  -3   6  16        0.28       -2.08      4.83 o 
  -2   6  16        5.50        1.04      8.98 o 
  -1   6  16       12.99        2.70      9.45 o 
   0   6  16        1.07       -9.08      9.08 o 
   1   6  16        3.21        8.45      8.94 o 
   2   6  16        1.20       19.50      9.91 o 
   3   6  16        0.02        6.52      9.92 o 
  -3   7  16        4.60        3.06      9.63 o 
  -2   7  16        3.92       -3.90      9.83 o 
  -1   7  16       39.57       30.27     10.15 o 
   0   7  16        8.90       -5.55      9.57 o 
   1   7  16        3.54        1.84     10.15 o 
   2   7  16        2.01        9.39     10.45 o 
   0   8  16       29.94       22.18     10.48 o 
  -5   1  17       28.77       54.67      7.89 o 
  -4   1  17       23.03        7.77      6.52 o 
  -3   1  17       44.92       50.56      7.15 o 
  -2   1  17        9.27       21.95      9.39 o 
  -1   1  17       23.88       28.12      4.45 o 
   0   1  17       47.81       60.22      6.68 o 
   1   1  17        5.98        7.47      6.09 o 
   2   1  17        0.37        7.04      6.40 o 
   3   1  17        2.14       10.51      8.39 o 
   4   1  17       32.69       25.28      8.95 o 
  -4   2  17       18.97        8.80      6.51 o 
  -3   2  17        5.34       -1.30      6.49 o 
  -2   2  17       80.54       88.52      6.22 o 
  -1   2  17       28.46       32.15      7.30 o 
   0   2  17        0.95       -0.55      4.63 o 
   1   2  17        1.45       -1.30      6.15 o 
   2   2  17       31.03       23.56      6.70 o 
   3   2  17       27.50       43.67      7.68 o 
   4   2  17        5.38       13.95     10.08 o 
  -4   3  17       15.41       18.44      9.65 o 
  -3   3  17       15.99       11.59      9.74 o 
  -2   3  17        0.14       -2.00      4.94 o 
  -1   3  17        2.58        8.43      8.37 o 
   0   3  17        1.15        1.71      4.53 o 
   1   3  17        1.83        0.54      6.56 o 
   2   3  17        8.65        3.95      9.32 o 
   3   3  17       11.03       11.03      9.66 o 
   4   3  17       20.32       37.14     10.66 o 
  -4   4  17       26.74       49.88      7.28 o 
  -3   4  17        4.12        2.15      5.28 o 
  -2   4  17        4.02        1.69      4.77 o 
  -1   4  17        0.87        9.40      5.89 o 
   0   4  17        9.71       11.10      5.90 o 
   1   4  17        3.72       12.08      9.54 o 
   2   4  17        1.74        5.80      9.65 o 
   3   4  17        8.60       -9.94      9.94 o 
  -3   5  17        8.08       -0.32      5.07 o 
  -2   5  17        0.96       -5.94      5.94 o 
  -1   5  17       22.28       21.42      9.72 o 
   0   5  17       21.44       34.40     10.30 o 
   1   5  17        4.35       18.32      9.69 o 
   2   5  17       49.68       53.37     10.89 o 
   3   5  17        0.21       -6.53      9.92 o 
  -2   6  17       28.17       24.57      9.98 o 
  -1   6  17       24.86       19.77      9.73 o 
   0   6  17        0.30       -0.54      9.75 o 
   1   6  17       14.89       17.28     10.52 o 
   2   6  17        3.31        5.10     10.24 o 
  -3   0  18        4.43        8.11     10.11 o 
  -2   0  18        9.36       21.70      9.88 o 
  -1   0  18        9.87        4.25      6.25 o 
   0   0  18       62.04       76.94     10.72 o 
   1   0  18        0.25       13.60      9.31 o 
   2   0  18        0.02        0.12      9.21 o 
   3   0  18       11.65       11.23     10.27 o 
  -3   1  18       18.99       14.64     15.82 o 
  -2   1  18       17.27       35.92      6.85 o 
  -1   1  18       39.01       47.96      5.83 o 
   0   1  18       32.47       43.15      8.33 o 
   1   1  18       13.49       22.14      6.74 o 
   2   1  18        9.30        8.54      6.83 o 
   3   1  18        4.11        6.21      7.25 o 
  -3   2  18       15.25       16.60     13.25 o 
  -2   2  18        1.86       11.19      5.33 o 
  -1   2  18        1.82       19.65      6.30 o 
   0   2  18        3.16       -6.15      6.15 o 
   1   2  18        0.17       -6.46      6.46 o 
   2   2  18        8.24        1.70      6.82 o 
   3   2  18       14.36       21.63     10.81 o 
  -3   3  18        0.20        1.25      9.27 o 
  -2   3  18        0.47        7.25      5.14 o 
  -1   3  18        0.40       16.65     13.68 o 
   0   3  18       16.40       20.57      9.84 o 
   1   3  18       41.81       31.73      7.10 o 
   2   3  18        4.36       -8.26      9.78 o 
  -2   4  18        0.44       -0.93      5.16 o 
  -1   4  18        4.85       28.06      8.46 o 
   0   4  18        0.05        4.81      6.06 o 
   1   4  18       10.16        0.79      9.95 o 
   2   4  18        4.50        2.35      9.84 o 
  -1   5  18        0.83       15.27     10.21 o 
   0   5  18        7.58       21.63     10.70 o 
   1   5  18       10.16        8.23     10.42 o 
  -2   1  19        0.35       17.27      6.74 o 
  -1   1  19        0.46        0.56     13.46 o 
   0   1  19       12.54       29.57      6.99 o 
   1   1  19        5.83       12.26      9.48 o 
  -1   2  19       41.57       39.06      7.02 o 
   0   2  19        0.50       -2.94      6.52 o 
   1   2  19        6.59       -2.50      7.02 o 
   0   3  19       21.21       21.14     10.38 o 
                                                 
